# Supplementary material for: Description of Saprolegnia velencensis sp. n. (Oomycota), a novel water mold species from Lake Velence, Hungary
Source: PLoS One. 2024 Mar 20;19(3):e0298814. doi: 10.1371/journal.pone.0298814 (PMC10954141; doi:10.1371/journal.pone.0298814)
Supplement: S1 Dataset — (TXT) [file pone.0298814.s002.txt]

>KF718010 Saprolegnia australis strain SAP1105
--------------------------CCCCACGTGAACGTACTCTTTATGAGGCTTTGCGCTGCCCTT-GTGGCAGCTAGCCGAAGGTTTCGCAAGAAGCCGATGTCAATTTGAATCCTTTTTAAACAA---CGACTG--ATCAAA-ACTGCAGATAGAAATGTCTGC-ATGCAATTGAAATACAACTTTCAACAGTGGATGTCTAGGCTCGCACACCGATGAAGAACGCTGCGAACTGCGATACGTAATGCGAATTGCAGAATTCAGTGAGTCATCAAAATTTTGAACGCATATTGCACTTCCGGGTTAGTCCTGGGAGTATGTTTGTATCAGTGTCCGTGAACACAACCTTGTTTCATTCCTTGA-TGGTTTGGAGCAGACTTTGAAG-GTCTTGCACTTGCAAGTCCTTTTAAACGA-TGGTACCTATGCGTCCTCGTGAGATGTAT---TATTTA--AAGGTATGCCTGCGCTCC-TTTCGAGA--GTCTTGTGTGGCGGCACACAGCATTCAAAGAGAGAGCAAATCGCGGTAGTTTTGCTTGTGCTTCGGTACGAGTGGAC-AT--ATATTGCTTTTTGTGATTTCGGCGAGGCTG-TTGTTTAAGCACAGGGCACGTAAGT--GGAGTAGGTATGCTGGTGCATTTC-TTGGCGCATGGAGGCAAATTGGGAATTCAATCCAATTTGGACCTGATATCAAA----------------------
>KF718015 Saprolegnia australis strain SAP1225
--------------------------CCCCACGTGAACGTACTCTTTATGAGGCTTTGCGCTGCCCTT-GTGGCAGCTAGCCGAAGGTTTCGCAAGAAGCCGATGTCAATTTGAATCCTTTTTAAACAA---CGACTG--ATCAAA-ACTGCAGATAGAAATGTCTGC-ATGCAATTGAAATACAACTTTCAACAGTGGATGTCTAGGCTCGCACACCGATGAAGAACGCTGCGAACTGCGATACGTAATGCGAATTGCAGAATTCAGTGAGTCATCAAAATTTTGAACGCATATTGCACTTCCGGGTTAGTCCTGGGAGTATGTTTGTATCAGTGTCCGTGAACACAACCTTGTTTCATTCCTTGA-TGGTTTGGAGCAGACTTTGAAG-GTCTTGTACTTACAAGTCCTTTTAAACGA-TGGTACCTATGCGTCCTCGTGAGATGTAT---TATTTA--AAGGTATGCCTGCGCTCC-TTTCGAGA--GTCTTGTGTGGCGGCACGCAGCATTCAAAGAGAGAGCAAATCGCGGTAGTTTTGCTTGTGCTTCGGTACGAGTGGAC-AT--ATATTGCTTTTTGTGATTTCGGCGAGGCTG-TTGTTTAAGCACAGGGCACGTAAGT--GGAGTAGGTATGCTGGTGCATTTC-TTGGCGCATGGAGGCAAATTGGGAATTCAATCCAATTTGGACCTGATATCAAA----------------------
>OR004245 Saprolegnia australis SAP113
AAGGATCATTACCACACCAAAAAACACCCCACGTGAACGTACTCTTTATGAGGCTTTGCGCTGCCCTT-GTGGCAGCTAGCCGAAGGTTTCGCAAGAAGCCGATGTCAATTTGAATCCTTTTTAAACAA---CGACTG--ATCAAA-ACTGCAGATAGAAATGTCTGC-ATGCAATTGAAATACAACTTTCAACAGTGGATGTCTAGGCTCGCACACCGATGAAGAACGCTGCGAACTGCGATACGTAATGCGAATTGCAGAATTCAGTGAGTCATCAAAATTTTGAACGCATATTGCACTTCCGGGTTAGTCCTGGGAGTATGTTTGTATCAGTGTCCGTGAACACAACCTTGTTTCATTCCTTGA-TGGTTTGGAGCAGACTTTGAAG-GTCTTGCACTTGCAAGTCCTTTTAAACGA-TGGTACCTATGCGTCCTCGTGAGATGTAT---TATTTA--AAGGTATGCCTGCGCTCC-TTTCGAGA--GTCTTGTGTGGCGGCACACAGCATTCAAAGAGAGAGCAAATCGCGGTAGTTTTGCTTGTGCTTCGGTACGAGTGGAC-AT--ATATTGCTTTTTGTGATTTCGGCGAGGCTG-TTGTTTAAGCACAGGGCACGTAAGT--GGAGTAGGTATGCTGGTGCATTTC-TTGGCGCATGGAGGCAAATTGGGAATTCAATCCAATTTGGACCTGATATCAAACAAGACTACCCGCTGAACTTA-
>OR004243 SAP87 Saprolegnia australis
AAGGATCATTACCACACCAAAAAACACCCCACGTGAACGTACTCTTTATGAGGCTTTGCGCTGCCCTT-GTGGCAGCTAGCCGAAGGTTTCGCAAGAAGCCGATGTCAATTTGAATCCTTTTTAAACAA---CGACTG--ATCAAA-ACTGCAGATAGAAATGTCTGC-ATGCAATTGAAATACAACTTTCAACAGTGGATGTCTAGGCTCGCACACCGATGAAGAACGCTGCGAACTGCGATACGTAATGCGAATTGCAGAATTCAGTGAGTCATCAAAATTTTGAACGCATATTGCACTTCCGGGTTAGTCCTGGGAGTATGTTTGTATCAGTGTCCGTGAACACAACCTTGTTTCATTCCTTGA-TGGTTTGGAGCAGACTTTGAAG-GTCTTGCACTTGCAAGTCCTTTTAAACGA-TGGTACCTATGCGTCCTCGTGAGATGTAT---TATTTA--AAGGTATGCCTGCGCTCC-TTTCGAGA--GTCTTGTGTGGCGGCACACAGCATTCAAAGAGAGAGCAAATCGCGGTAGTTTTGCTTGTGCTTCGGTACGAGTGGAC-AT--ATATTGCTTTTTGTGATTTCGGCGAGGCTG-TTGTTTAAGCACAGGGCACGTAAGT--GGAGTAGGTATGCTGGTGCATTTC-TTGGCGCATGGAGGCAAATTGGGAATTCAATCCAATTTGGACCTGATATCAAACAAGACTACCCGCTGAACTTA-
>OR004249 Saprolegnia australis SAP234
AAGGATCATTACCACACCAAAAAACACCCCACGTGAACGTACTCTTTATGAGGCTTTGCGCTGCCCTT-GTGGCAGCTAGCCGAAGGTTTCGCAAGAAGCCGATGTCAATTTGAATCCTTTTTAAACAA---CGACTG--ATCAAA-ACTGCAGATAGAAATGTCTGC-ATGCAATTGAAATACAACTTTCAACAGTGGATGTCTAGGCTCGCACACCGATGAAGAACGCTGCGAACTGCGATACGTAATGCGAATTGCAGAATTCAGTGAGTCATCAAAATTTTGAACGCATATTGCACTTCCGGGTTAGTCCTGGGAGTATGTTTGTATCAGTGTCCGTGAACACAACCTTGTTTCATTCCTTGA-TGGTTTGGAGCAGACTTTGAAG-GTCTTGCACTTGCAAGTCCTTTTAAACGA-TGGTACCTATGCGTCCTCGTGAGATGTAT---TATTTA--AAGGTATGCCTGCGCTCC-TTTCGAGA--GTCTTGTGTGGCGGCACACAGCATTCAAAGAGAGAGCAAATCGCGGTAGTTTTGCTTGTGCTTCGGTACGAGTGGAC-AT--ATATTGCTTTTTGTGATTTCGGCGAGGCTG-TTGTTTAAGCACAGGGCACGTAAGT--GGAGTAGGTATGCTGGTGCATTTC-TTGGCGCATGGAGGCAAATTGGGAATTCAATCCAATTTGGACCTGATATCAAACAAGACTACCCGCTGAACTTAA
> AY197329 Saprolegnia multispora isolate F-1247
AAGGATCATTACCACACCAAAAAACACCCCACGTGAACGTACTCTTTATGAGGCTTTGCGCTGCCCTT-GTGGCAGCTAGCCGAAGGTTTCGCAGGAAGCCGATGTCAATTTGAATCCTTTTTAAACAA---CGACTG--ATCAAA-ACTGCAGATAGAAATGTCTGC-ATGCAATTGAAATACAACTTTCAACAGTGGATGTCTAGGCTCGCACACCGATGAAGAACGCTGCGAACTGCGATACGTAATGCGAATTGCAGAATTCAGTGAGTCATCAAAATTTTGAACGCATATTGCACTTCCGGGTTAGTCCTGGGAGTATGTTTGTATCAGTGTCCGTGAACACAACCTTGTTTCATTCCTTGA-TGGTTTGGAGCAGACTTTGAAG-GTCTTGCACTTGCAAGTCCTTTTAAACGA-TGGTACCTATGCGTCCTCGTGAGATGTAT---TATTTA--AAGGTATGCCTGCGCTCC-TTTCGAGA--GTCTTGTGTGGCGGCACACAGCATTCAAAGAGAGAGCAAATCGCGGTAGTTTTGCTTGGGCTTCGGTACGAGTGGAC-AT--ATATTGCTTTTTGTGATTTCGGC---------------------------------------------------------------------------------------------------------------------------------------
>KF718021 Saprolegnia delica strain SAP0353
--------------------------CCCCACGTGAATGTACTCTTTATGAGGC-TCGCGCTGCCCTC-GTGGCGGCTAGCCGAAGGTTTCGCAAGAAGCCGATGTCAATTTGAATCCTTTTTAAACAA---CGACTG--ATCAAA-ACTGCAGATAGAAATGTCTGC-ATGCAATTGAAATACAACTTTCAACAGTGGATGTCTAGGCTCGCACACCGATGAAGAACGCTGCGAACTGCGATACGTAATGCGAATTGCAGAATTCAGTGAGTCATCAAAATTTTGAACGCATATTGCACTTCCGGGTTAGTCCTGGGAGTATGTTTGTATCAGTGTCCGTGAACACAACCTTGTTTCATTCCTTGA-TGGTATGAAGCAGACTTTGAAG-GTCTTGTAATTACAAGTCCTTTTAAACGA-CGGTACCTATGCGTCCTCGTGAGATGTAT---TATTTA--AAGGTATGCCTGCGCTCC-TTTCGAGA--GTCTTGTGTGGCGGCACACAGCATTCAAAGAGAGAGCAAATCGCGGTAGTTTTGCTTGTACTTCGGTACGAGTGGAC-AT--ATATTGCTTTTTGTGATTTCGGCGAGTCTG-TTGTTTAAGCACAGGGCACGTAAGG--GGAGTAGGTATGCTGGTGCATTTC-TTGGCGCATGGAGGCAAATTGGGAATTCAATCCAATTTGGACCTGATATCAAA----------------------
>KF718043 Saprolegnia delica strain SAP1524
--------------------------CCCCACGTGAATGTACTCTTTATGAGGC-TCGTGCTGCCCTC-GTGGCAGCTAGCCGAAGGTTTCGCAAGAAGCCGATGTCAATTTGAATCCTTTTTAAACAA---CGACTG--ATCAAA-ACTGCAGATAGAAATGTCTGC-ATTCAATTGAAATACAACTTTCAACAGTGGATGTCTAGGCTCGCACACCGATGAAGAACGCTGCGAACTGCGATACGTAATGCGAATTGCAGAATTCAGTGAGTCATCAAAATTTTGAACGCATATTGCACTTCCGGGTTAGTCCTGGGAGTATGTTTGTATCAGTGTCCGTGAACACAACCTTGTTTCATTCCTTGA-TGGTATGAAGCAGACTTTGAAG-GTCTTGTAATTACAAGTCCTTTTAAACGA-CGGTACCTATGCGTCCTCGTGAGATGTAT---TATTTA--AAGGTATGCCTGCGCTCC-TTTCGAGA--GTCTTGTGTGGCGGCACACAGCATTCAAAGAGAGAGCAAATCGCGGTAGTTTTGCTTGTACTTCGGTACGAGTGGAC-AC--ATATTGCTTTTTGTGATTTCGGCGAGTCTG-TTGTTTAAGCACAGGGCACGTAAGG--AGAGTAGGTATGCTGGTGCATTTC-TTGACGCATGGAGGCAAATTGGGAATTCAATCCAATTTGGACCTGATATCAAA----------------------
>KF717883 Saprolegnia ferax strain SAP0157
--------------------------CCCCACGTGAATGTACTCTTTATGAGGC-TTGCGCTGCCCTT-GTGGCGGCTAGCCGAAGGTTTCGCAAGAAGCCGATGTCAATTTGAATCCTTTTTAAACTA---CGACTG--ATCAAA-ACTGCAGATAGAAATGTCTGC-ATGCAATTGAAATACAACTTTCAACAGTGGATGTCTAGGCTCGCACACCGATGAAGAACGCTGCGAACTGCGATACGTAATGCGAATTGCAGAATTCAGTGAGTCATCAAAATTTTGAACGCATATTGCACTTCCGGGTTAGTCCTGGGAGTATGTTTGTATCAGTGTCCGTGAACACAACCTTGTTTCATTTCTTGATTGAGATGGAGCAGAATGTGAAG-GTCTTGTAATTACAAGTCCTTTTAAACGA-CGGTACCTATGCGTCCTCGTGAGATGTAT---TATTTA--AAGGTATGCCTGCGCTTC-TTTCGAGA--GTTTTGTGTGGCGGCACACAGCATTCAAAGAGAGAGCAAATCGCGGTAGTTTTGCTTGTATTTCGGTACGAGTGGAC-AC--ATATTGCTTTTTGTGATTTCTGCGAGTCTG-TTGTTTAAGCACAGGACACGTAAGG--AGAGTGAGTATGCTGGTGCATTTC-TTGGCGCATGGAGGCAAATTGGGAATTCAATCCAATTTGGACCTGATATCAAA----------------------
>KF717954 Saprolegnia ferax strain SAP1234
--------------------------CCCCACGTGAATGTACTCTTTATGAGGC-TTGTGCTGCCCTT-GTGGCAGCTAGCCGAAGGTTTCGCAAGAAGCCGATGTCAATTTGAATCCTTTTTAAACTA---CGACTG--ATCAAA-ACTGCAGATAGAAATGTCTGC-ATGCAATTGAAATACAACTTTCAACAGTGGATGTCTAGGCTCGCACACCGATGAAGAACGCTGCGAACTGCGATACGTAATGCGAATTGCAGAATTCAGTGAGTCATCAAAATTTTGAACGCATATTGCACTTCCGGGTTAGTCCTGGGAGTATGTTTGTATCAGTGTCCGTGAACACAACCTTGTTTCATTTCTTGATTGAGATGGAGCAGAATGTGAAG-GTCTTGTAATTACAAGTCCTTTTAAACGA-CGGTACCTATGCGTCCTCGTGAGATGTAT---TATTTA--AAGGTATGCCTGCGCTTC-TTTCGAGA--GTTTTGTGTGGCGGCACACAGCATTCAAAGAGAGAGCAAATCGCGGTAGTTTTGCTTGTATTTCGGTACGAGTGGAC-AC--ATATTGCTTTTTGTGATTTCTGCGAGTCTG-TTGTTTAAGCACAGGACACGTAAGG--AGAGTGAGTATGCTGGTGCATTTC-TTGGCGCATGGAGGCAAATTGGGAATTCAATCCAATTTGGACCTGATATCAAA----------------------
>OR004244 Saprolegnia ferax SAP92
AAGGATCATTACCACACCAAAAAACACCCCACGTGAATGTACTCTTTATGAGGC-TTGCGCTGCCCTT-GTGGCGGCTAGCCGAAGGTTTCGCAAGAAGCCGATGTCAATTTGAATCCTTTTTAAACTA---CGACTG--ATCAAA-ACTGCAGATAGAAATGTCTGC-ATGCAATTGAAATACAACTTTCAACAGTGGATGTCTAGGCTCGCACACCGATGAAGAACGCTGCGAACTGCGATACGTAATGCGAATTGCAGAATTCAGTGAGTCATCAAAATTTTGAACGCATATTGCACTTCCGGGTTAGTCCTGGGAGTATGTTTGTATCAGTGTCCGTGAACACAACCTTGTTTCATTTCTTGATTGAGATGGAGCAGAATGTGAAG-GTCTTGTAATTACAAGTCCTTTTAAACGA-CGGTACCTATGCGTCCTCGTGAGATGTAT---TATTTA--AAGGTATGCCTGCGCTTC-TTTCGAGA--GTTTTGTGTGGCGGCACACAGCATTCAAAGAGAGAGCAAATCGCGGTAGTTTTGCTTGTATTTCGGTACGAGTGGAC-AC--ATATTGCTTTTTGTGATTTCTGCGAGTCTG-TTGTTTAAGCACAGGACACGTAAGG--AGAGTGAGTATGCTGGTGCATTTC-TTGGCGCATGGAGGCAAATTGGGAATTCAATCCAATTTGGACCTGATATCAAAC---------------------
>MK911006 Saprolegnia ferax strain JT1W3-1
------------------------CACCCCACGTGAATGTACTCTTTATGAGGC-TTGCGCTGCCCTT-GTGGCGGCTAGCCGAAGGTTTCGCAAGAAGCCGATGTCAATTTGAATCCTTTTTAAACTA---CGACTG--ATCAAA-ACTGCAGATAGAAATGTCTGC-ATGCAATTGAAATACAACTTTCAACAGTGGATGTCTAGGCTCGCACACCGATGAAGAACGCTGCGAACTGCGATACGTAATGCGAATTGCAGAATTCAGTGAGTCATCAAAATTTTGAACGCATATTGCACTTCCGGGTTAGTCCTGGGAGTATGTTTGTATCAGTGTCCGTGAACACAACCTTGTTTCATTTCTTGATTGAGATGGAGCAGAATGTGAAG-GTCTTGTAATTACAAGTCCTTTTAAACGA-CGGTACCTATGCGTCCTCGTGAGATGTAT---TATTTA--AAGGTATGCCTGCGCTTC-TTTCGAGA--GTTTTGTGTGGCGGCACACAGCATTCAAAGAGAGAGCAAATCGCGGTAGTTTTGCTTGTATTTCGGTACGAGTGGAC-AC--ATATTGCTTTTTGTGATTTCTGCGAGTCTG-TTGTTTAAGCACAGGACACGTAAGG--AGAGTGAGTATGCTGGTGCATTTC-TTGGCGCATGGAGGCAAATTGGGAATTCAATCCAATTTGGACCTGATATCAAACAAGACTACCCGCTGAACTTAA
>AY267011 Saprolegnia bulbosa
AAGGATCATTACCACACCAAAAAACACCCCACGTGAATGTACTCTTTATGAGGC-TTGTGCTGCCCTT-GTGGCAGCTAGCCGAAGGTTTCGCAAGAAGCCGATGTCAATTTGAATCCTTTTTAAACTA---CGACTG--ATCAAA-ACTGCAGATAGAAATGTCTGC-ATGCAATTGAAATACAACTTTCAACAGTGGATGTCTAGGCTCGCACACCGATGAAGAACGCTGCGAACTGCGATACGTAATGCGAATTGCAGAATTCAGTGAGTCATCAAAATTTTGAACGCATATTGCACTTCCGGGTTAGTCCTGGGAGTATGTTTGTATCAGTGTCCGTGAACACAACCTTGTTTCATTTCTTGATTGAGATGGAGCAGAATGTGAAG-GTCTTGTAATTACAAGTCCTTTTAAACGA-CGGTACCTATGCGTCCTCGTGAGATGTAT---TATTTA--AAGGTATGCCTGCGCTTC-TTTCGAGA--GTTTTGTGTGGCGGCACACAGCATTCAAAGAGAGAGCAAATCGCGGTAGTTTTGCTTGTATTTCGGTACGAGTGGAC-AC--ATATTGCTTTTTGTGATTTCTGCGAGTCTG-TTGTTTAAGCACAGGACACGTAAGG--AGAGTGAGTATGCTGGTGCATTTC-TTGGCGCATGGAGGCAAATTGGGAATTCAATCCAATTTGGACCTGATATCAAACAAGACTACCCGCTGAACTTAA
>OQ236402 Saprolegnia ferax SAP213B
AAGGATCATTACCACACCAAAAAACACCCCACGTGAATGTACTCTTTATGAGGC-TTGCGCTGCCCTT-GTGGCGGCTAGCCGAAGGTTTCGCAAGAAGCCGATGTCAATTTGAATCCTTTTTAAACTA---CGACTG--ATCAAA-ACTGCAGATAGAAATGTCTGC-ATGCAATTGAAATACAACTTTCAACAGTGGATGTCTAGGCTCGCACACCGATGAAGAACGCTGCGAACTGCGATACGTAATGCGAATTGCAGAATTCAGTGAGTCATCAAAATTTTGAACGCATATTGCACTTCCGGGTTAGTCCTGGGAGTATGTTTGTATCAGTGTCCGTGAACACAACCTTGTTTCATTTCTTGATTGAGATGGAGCAGAATGTGAAG-GTCTTGTAATTACAAGTCCTTTTAAACGA-CGGTACCTATGCGTCCTCGTGAGATGTAT---TATTTA--AAGGTATGCCTGCGCTTC-TTTCGAGA--GTTTTGTGTGGCGGCACACAGCATTCAAAGAGAGAGCAAATCGCGGTAGTTTTGCTTGTATTTCGGTACGAGTGGAC-AC--ATATTGCTTTTTGTGATTTCTGCGAGTCTG-TTGTTTAAGCACAGGACACGTAAGG--AGAGTGAGTATGCTGGTGCATTTC-TTGGCGCATGGAGGCAAATTGGGAATTCAATCCAATTTGGACCTGATATCAAACAAGACTACCCGCTGAACTTAA
>OR004247 Saprolegnia ferax SAP211A
AAGGATCATTACCACACCAAAAAACACCCCACGTGAATGTACTCTTTATGAGGC-TTGCGCTGCCCTT-GTGGCGGCTAGCCGAAGGTTTCGCAAGAAGCCGATGTCAATTTGAATCCTTTTTAAACTA---CGACTG--ATCAAA-ACTGCAGATAGAAATGTCTGC-ATGCAATTGAAATACAACTTTCAACAGTGGATGTCTAGGCTCGCACACCGATGAAGAACGCTGCGAACTGCGATACGTAATGCGAATTGCAGAATTCAGTGAGTCATCAAAATTTTGAACGCATATTGCACTTCCGGGTTAGTCCTGGGAGTATGTTTGTATCAGTGTCCGTGAACACAACCTTGTTTCATTTCTTGATTGAGATGGAGCAGAATGTGAAG-GTCTTGTAATTACAAGTCCTTTTAAACGA-CGGTACCTATGCGTCCTCGTGAGATGTAT---TATTTA--AAGGTATGCCTGCGCTTC-TTTCGAGA--GTTTTGTGTGGCGGCACACAGCATTCAAAGAGAGAGCAAATCGCGGTAGTTTTGCTTGTATTTCGGTACGAGTGGAC-AC--ATATTGCTTTTTGTGATTTCTGCGAGTCTG-TTGTTTAAGCACAGGACACGTAAGG--AGAGTGAGTATGCTGGTGCATTTC-TTGGCGCATGGAGGCAAATTGGGAATTCAATCCAATTTGGACCTGATATCAAACAAGACTACCCGCTGAACTTAA
>AY270032 Saprolegnia longicaulis
AAGGATCATTACCACACCAAAAAACACCCCACGTGAATGTACTCTTTATGAGGC-TTGCGCTGCCCTT-GTGGCGGCTAGCCGAAGGTTTCGCAAGAAGCCGATGTCAATTTGAATCCTTTTTAAACTA---CGACTG--ATCAAA-ACTGCAGATAGAAATGTCTGC-ATGCAATTGAAATACAACTTTCAACAGTGGATGTCTAGGCTCGCACACCGATGAAGAACGCTGCGAACTGCGATACGTAATGCGAATTGCAGAATTCAGTGAGTCATCAAAATTTTGAACGCATATTGCACTTCCGGGTTAGTCCTGGGAGTATGTTTGTATCAGTGTCCGTGAACACAACCTTGTTTCATTTCTTGATTGAGATGGAGCAGAATGTGAAG-GTCTTGTAATTACAAGTCCTTTTAAACGA-CGGTACCTATGCGTCCTCGTGAGATGTAT---TATTTA--AAGGTATGCCTGCGCTTC-TTTCGAGA--GTTTTGTGTGGCGGCACACAGCATTCAAAGAGAGAGCAAATCGCGGTAGTTTTGCTTGTATTTCGGTACGAGTGGAC-AC--ATATTGCTTTTTGTGATTTCTGCGAGTCTG-TTGTTTAAGCACAGGACACGTAAGG--AGAGTGAGTATGCTGGTGCATTTC-TTGGCGCATGGAGGCAAATTGGGAATTCAATCCAATTTGGACCTGATATCAAACAAGACTACCCGCTGAACTTAA
>OR004248 Saprolegnia ferax SAP233 1
AAGGATCATTACCACACCAAAAAACACCCCACGTGAATGTACTCTTTATGAGGC-TTGCGCTGCCCTT-GTGGCGGCTAGCCGAAGGTTTCGCAAGAAGCCGATGTCAATTTGAATCCTTTTTAAACTA---CGACTG--ATCAAA-ACTGCAGATAGAAATGTCTGC-ATGCAATTGAAATACAACTTTCAACAGTGGATGTCTAGGCTCGCACACCGATGAAGAACGCTGCGAACTGCGATACGTAATGCGAATTGCAGAATTCAGTGAGTCATCAAAATTTTGAACGCATATTGCACTTCCGGGTTAGTCCTGGGAGTATGTTTGTATCAGTGTCCGTGAACACAACCTTGTTTCATTTCTTGATTGAGATGGAGCAGAATGTGAAG-GTCTTGTAATTACAAGTCCTTTTAAACGA-CGGTACCTATGCGTCCTCGTGAGATGTAT---TATTTA--AAGGTATGCCTGCGCTTC-TTTCGAGA--GTTTTGTGTGGCGGCACACAGCATTCAAAGAGAGAGCAAATCGCGGTAGTTTTGCTTGTATTTCGGTACGAGTGGAC-AC--ATATTGCTTTTTGTGATTTCTGCGAGTCTG-TTGTTTAAGCACAGGACACGTAAGG--AGAGTGAGTATGCTGGTGCATTTC-TTGGCGCATGGAGGCAAATTGGGAATTCAATCCAATTTGGACCTGATATCAAACAAGACTACCCGCTGAACTTAA
>AB219390 Saprolegnia mixta
AAGGATCATTACCACACCAAAAAACACCCCACGTGAATGTACTCTTTATGAGGC-TTGCGCTGCCCTT-GTGGCGGCTAGCCGAAGGTTTCGCAAGAAGCCGATGTCAATTTGAATCCTTTTTAAACTA---CGACTG--ATCAAA-ACTGCAGATAGAAATGTCTGC-ATGCAATTGAAATACAACTTTCAACAGTGGATGTCTAGGCTCGCACACCGATGAAGAACGCTGCGAACTGCGATACGTAATGCGAATTGCAGAATTCAGTGAGTCATCAAAATTTTGAACGCATATTGCACTTCCGGGTTAGTCCTGGGAGTATGTTTGTATCAGTGTCCGTGAACACAACCTTGTTTCATTTCTTGATTGAGATGGAGCAGAATGTGAAG-GTCTTGTAATTACAAGTCCTTTTAAACGA-CGGTACCTATGCGTCCTCGTGAGATGTAT---TATTTA--AAGGTATGCCTGCGCTTC-TTTCGAGA--GTTTTGTGTGGCGGCACACAGCATTCAAAGAGAGAGCAAATCGCGGTAGTTTTGCTTGTATTTCGGTACGAGTGGAC-AC--ATATTGCTTTTTGTGATTTCTGCGAGTCTG-TTGTTTAAGCACAGGACACGTAAGG--AGAGTGAGTATGCTGGTGCATTTC-TTGGCGCATGGAGGCAAATTGGGAATTCAATCCAATTTGGACCTGATATCAAACAAGACTACCCGCTGAACTTAA
>OR004246 Saprolegnia ferax SAP160
AAGGATCATTACCACACCAAAAAACACCCCACGTGAATGTACTCTTTATGAGGC-TTGCGCTGCCCTT-GTGGCGGCTAGCCGAAGGTTTCGCAAGAAGCCGATGTCAATTTGAATCCTTTTTAAACTA---CGACTG--ATCAAA-ACTGCAGATAGAAATGTCTGC-ATGCAATTGAAATACAACTTTCAACAGTGGATGTCTAGGCTCGCACACCGATGAAGAACGCTGCGAACTGCGATACGTAATGCGAATTGCAGAATTCAGTGAGTCATCAAAATTTTGAACGCATATTGCACTTCCGGGTTAGTCCTGGGAGTATGTTTGTATCAGTGTCCGTGAACACAACCTTGTTTCATTTCTTGATTGAGATGGAGCAGAATGTGAAG-GTCTTGTAATTACAAGTCCTTTTAAACGA-CGGTACCTATGCGTCCTCGTGAGATGTAT---TATTTA--AAGGTATGCCTGCGCTTC-TTTCGAGA--GTTTTGTGTGGCGGCACACAGCATTCAAAGAGAGAGCAAATCGCGGTAGTTTTGCTTGTATTTCGGTACGAGTGGAC-AC--ATATTGCTTTTTGTGATTTCTGCGAGTCTG-TTGTTTAAGCACAGGACACGTAAGG--AGAGTGAGTATGCTGGTGCATTTC-TTGGCGCATGGAGGCAAATTGGGAATTCAATCCAATTTGGACCTGATATCAAACAAGACTACCCGCTGAACTTAA
>MH626654 Saprolegnia maragheica isolate 872
-----------CCACACCAAAAAACACCCCACGTGAATGTACTCTTTATGAGGC-TTGCGCTGCCCTT-GTGGCGGCTAGCCGAAGGTTTCGCAAGAAGCCGATGTCAATTTGAATCCTTTTTAAACTA---CGACTG--ATCAAA-ACTGCAGATAGAAATGTCTGC-ATGCAATTGAAATACAACTTTCAACAGTGGATGTCTAGGCTCGCACACCGATGAAGAACGCTGCGAACTGCGATACGTAATGCGAATTGCAGAATTCAGTGAGTCATCAAAATTTTGAACGCATATTGCACTTCCGGGTTAGTCCTGGGAGTATGTTTGTATCAGTGTCCGTGAACACAACCTTGTTTCATTTCTTGATTGAGATGGAGCAGAATGTGAAG-GTCTTGTAATTACAAGTCCTTTTAAACGA-CGGTACCTATGCGTCCTCGTGAGATGTAT---TATTTA--AAGGTATGCCTGCGCTTC-TTTCGAGA--GTTTTGTGTGGCGGCACACAGCATTCAAAGAGAGAGCAAATCGCGGTAGTTTTGCTTGTATTTCGGTACGAGTGGAC-AC--ATATTGCTTTTTGTGATTTCTGCGAGTCTG-TTGTTTAAGCACAGGACACGTAAGG--AGAGTGAGTATGCTGGTGCATTTC-TTGGCGCATGGAGGCAAATTGGGAATTCAATCCAATTTGGACCTGATATCAAACAAGACTA--------------
>AY270031 Saprolegnia oliviae
AAGGATCATTACCACACC-AAAAACACCCCACGTGAATGTACTCTTTATGAGGC-TTGTGCTGCCCTT-GTGGCAGCTAGCCGAAGGTTTCGCAAGAAGCCGATGTCAATTTGAATCCTTTTTAAACTA---CGACTG--ATCAAA-ACTGCAGATAGAAATGTCTGC-ATGCAATTGAAATACAACTTTCAACAGTGGATGTCTAGGCTCGCACACCGATGAAGAACGCTGCGAACTGCGATACGTAATGCGAATTGCAGAATTCAGTGAGTCATCAAAATTTTGAACGCATATTGCACTTCCGGGTTAGTCCTGGGAGTATGTTTGTATCAGTGTCCGTGAACACAACCTTGTTTCATTTCTTGATTGAGATGGAGCAGAATGTGAAG-GTCTTGTAATTACAAGTCCTTTTAAACGA-CGGTACCTATGCGTCCTCGTGAGATGTAT---TATTTA--AAGGTATGCCTGCGCTTC-TTTCGAGA--GTTTTGTGTGGCGGCACACAGCATTCAAAGAGAGAGCAAATCGCGGTAGTTTTGCTTGTATTTCGGTACGAGTGGAC-AC--ATATTGCTTTTTGTGATTTCTGCGAGTCTG-TTGTTTAAGCACAGGACACGTAAGG--AGAGTGAGTATGCTGGTGCATTTC-TTGGCGCATGGAGGCAAATTGGGAATTCAATCCAATTTGGACCTGATATCAAACAAGACTACCCGCTGAACTTAA
>KF717839 Saprolegnia parasitica strain SAP0208
--------------------------CCCCACGTGAATGTACTCTTTATGAGGCTTTGCGCTGCCCTT-GTGGCAGCTAGCCGAAGGTTTCGCAAGAAGCCGATGTCAATTTGAATCCTTTTTAAAATA---CGACTG--ATCAAA-ACTGCAGATAGAAATATCTGC-ATGCAATTGAAATACAACTTTCAACAGTGGATGTCTAGGCTCGCACACCGATGAAGAACGCTGCGAACTGCGATACGTAATGCGAATTGCAGAATTCAGTGAGTCATCAAAATTTTGAACGCATATTGCACTTCCGGGTTAGTCCTGGGAGTATGTTTGTATCAGTGTCCGTGAACACAAACTTGTTTCATTTCTTGATTGGGATGGAGCAGACTGTGAAG-GTCTTGTAATTACAAGTCCTTTTAAACGA-CGGTACCTATGCGTCCTAGTGAGATGTAT---TATTTA--AAGGTATGCCTGCGCTCC-TTTCGAAA--GTCTTGTGTGGCGGCACACAGCACTCAAAGAGAGAGCAAATCGCGGTAGTTTTGCTTGTACTTCGGTACGAGTGGAC-AC--ATATTGCTTTTTGTGATTTCTGCGAGTCTG-TTGTCAAAGTACAAGGCACGTAAGG--AGAGTTGGTATGCTGGTGCATTTC-TTGGCGTATGGAGGCAAATTGGGAATTCAATCCAATTTGGACCTGATATCAAA----------------------
>KF717876 Saprolegnia parasitica strain SAP1381
--------------------------CCCCACGTGAATGTACTCTTTATGAGGCTTTGTGCAGCCCTT-GTGGCAGCTAGCCGAAGGTTTCGCAAGAAGCCGATGTCAATTTGAATCCTTTTTAAAATA---CGACTG--ATCAAA-ACTGCAGATAGAAATATCTGC-ATGCAATTGAAATACAACTTTCAACAGTGGATGTCTAGGCTCGCACACCGATGAAGAACGCTGCGAACTGCGATACGTAATGCGAATTGCAGAATTCAGTGAGTCATCAAAATTTTGAACGCATATTGCACTTCCGGGTTAGTCCTGGGAGTATGTTTGTATCAGTGTCCGTGAACACAAACTTGTTTCATTTCTTGATTGGGATGAAGCAGACTGTGAAG-GTCTTGTAATTGCAAGTCCTTTTAAACGA-CGGTACCTATGCGTCCTCGTGAGATGTAT---TATTTA--AAGGTATGCCTGCGCTCC-TTTCGAAA--GTCTTGTGTGGCGGCACACAGCACTCAAAGAGAGAGCAAATCGCGGTAGTTTTGCTTGTACTTCGGTACGAGTGGAC-AC--ATATTGCTTTTTGTGATTTCTGCGAGTCTG-TTGTCAAAGTACAAGGCACGTAAGG--AGAGTTGGTATGCTGGTGCATTTC-TTGGCGTATGGAGGCAAATTGGGAATTCAATCCAATTTGGACCTGATATCAAA----------------------
>KF717864 Saprolegnia parasitica strain SAP1091
--------------------------CCCCACGTGAATGTACTCTTTATGAGGCTTTGTGCTGCCCTT-GTGGCAGCTAGCCGAAGGTTTCGCAAGAAGCCGATGTCAATTTGAATCCTTTTTAAAATA---CGACTG--ATCAAA-ACTGCAGATAGAAATATCTGC-ATGCAATTGAAATACAACTTTCAACAGTGGATGTCTAGGCTCGCACACCGATGAAGAACGCTGCGAACTGCGATACGTAATGCGAATTGCAGAATTCAGTGAGTCATCAAAATTTTGAACGCATATTGCACTTCCGGGTTAGTCCTGGGAGTATGTTTGTATCAGTGTCCGTGAACACAAACTTGTTTCATTTCTTGATTGGGATGGAGCAGACTGTGAAG-GTCTTGTAATTGCAAGTCCTTTTAAACGA-CGGTACCTATGCGTCCTTGTGAGATGTAT---TATTTA--AAGGTATGCCTGCGCTCC-TTTCGAGA--GTCTTGTGTGGCGGCACACAGCACTCAAAGAGAGAGCAAATCGCGGTAGTTTTGCTTGTACTTCGGTACGAGTGGAC-AC--ATATTGCTTTTTGTGATTTCTGCGAGTCTG-TTGTCAAAGTACAGGGCACGTAAGG--GGAGTTGGTATGCTGGTGCATTTC-TTGGC-TATGGAGGCAAATTGGGAATTCAATCCAATTTGGACCTGATATCAAA----------------------
>KF717870 Saprolegnia parasitica strain SAP1203
--------------------------CCCCACGTGAATGTACTCTTTATGAGGCTTTGTGCTGCCCTT-GTGGCAGCTAGCCGAAGGTTTCGCAAGAAGCCGATGTCAATTTGAATCCTTTTTAAAATA---CGACTG--ATCAAA-ACTGCAGATAGAAATATTTGC-ATTCAATTGAAATACAACTTTCAACAGTGGATGTCTAGGCTCGCACACCGATGAAGAACGCTGCGAACTGCGATACGTAATGCGAATTGCAGAATTCAGTGAGTCATCAAAATTTTGAACGCATATTGCACTTCCGGGTTAGTCCTGGGAGTATGTTTGTATCAGTGTCCGTGAACACAAACTTGTTTCATTTCTTGATTGGGATGGAGCAGACTGTGAAG-GTCTTGTAATTGCAAGTCCTTTTAAACGA-CGGTACCTATGCGTCCTTGTGAGATGTAT---TATTTA--AAGGTATGCCTGCGCTCC-TTTCGAGA--GTCTTGTGTGGCGGCACACAGCACTCAAAGAGAGAGCAAATCGCGGTAGTTTTGCTTGTACTTCGGTACGAGTGGAC-AC--ATATTGCTTTTTGTGATTTCTGCGAGTCTG-TTGTCAAAGTACAGGGCACGTAAGG--AGAGTTGGTATGCTGGTGCATTTC-TTGGC-TATGGAGGCAAATTGGGAATTCAATCCAATTTGGACCTGATATCAAA----------------------
>KF717872 Saprolegnia parasitica strain SAP1230
--------------------------CCCCACGTGAATGTACTCTTTATGAGGCTTTGTGCTGCCCTT-GTGGCAGCTAGCCGAAGGTTTCGCAAGAAGCCGATGTCAATTTGAATCCTTTTTAAAATA---CGACTG--ATCAAA-ACTGCAGATAGAAATATTTGC-ATTCAATTGAAATACAACTTTCAACAGTGGATGTCTAGGCTCGCACACCGATGAAGAACGCTGCGAACTGCGATACGTAATGCGAATTGCAGAATTCAGTGAGTCATCAAAATTTTGAACGCATATTGCACTTCCGGGTTAGTCCTGGGAGTATGTTTGTATCAGTGTCCGTGAACACAAACTTGTTTCATTTCTTGATTGGGATGGAGCAGACTGTGAAG-GTCTTGTAATTGCAAGTCCTTTTAAACGA-CGGTACCTATGCGTCCTTGTGAGATGTAT---TATTTA--AAGGTATGCCTGCGCTCC-TTTCGAGA--GTCTTGTGTGGCGGCACACAGCACTCAAAGAGAGAGCAAATCGCGGTAGTTTTGCTTGTACTTCGGTACGAGTGGAC-AC--ATATTGCTTTTTGTGATTTCTGCGAGTCTG-TTGTCAAAGTACAGGGCACGTAAGG--AGAGTTGGTATGCTGGTGCATTTC-TTGGCGTATGGAGGCAAATTGGGAATTCAATCCAATTTGGACCTGATATCAAA----------------------
>OQ236383 Saprolegnia parasitica SAP134
AAGGATCATTACCACACCAAAAAACACCCCACGTGAATGTACTCTTTATGAGGCTTTGTGCAGCCCTT-GTGGCAGCTAGCCGAAGGTTTCGCAAGAAGCCGATGTCAATTTGAATCCTTTTTAAAATA---CGACTG--ATCAAA-ACTGCAGATAGAAATATCTGC-ATGCAATTGAAATACAACTTTCAACAGTGGATGTCTAGGCTCGCACACCGATGAAGAACGCTGCGAACTGCGATACGTAATGCGAATTGCAGAATTCAGTGAGTCATCAAAATTTTGAACGCATATTGCACTTCCGGGTTAGTCCTGGGAGTATGTTTGTATCAGTGTCCGTGAACACAAACTTGTTTCATTTCTTGATTGGGATGAAGCAGACTGTGAAG-GTCTTGTAATTGCAAGTCCTTTTAAACGA-CGGTACCTATGCGTCCTCGTGAGATGTAT---TATTTA--AAGGTATGCCTGCGCTCC-TTTCGAAA--GTCTTGTGTGGCGGCACACAGCACTCAAAGAGAGAGCAAATCGCGGTAGTTTTGCTTGTACTTCGGTACGAGTGGAC-AC--ATATTGCTTTTTGTGATTTCTGCGAGTCTG-TTGTCAAAGTACAAGGCACGTAAGG--AGAGTTGGTATGCTGGTGCATTTC-TTGGCGTATGGAGGCAAATTGGGAATTCAATCCAATTTGGACCTGATATCAAACAAGACTACCCGCTGAACTTAA
>OQ236392 Saprolegnia parasitica SAP147B
---------TACCACACCAAAAAACACCCCACGTGAATGTACTCTTTATGAGGCTTTGYGCWGCCCTT-GTGGCAGCTAGCCGAAGGTTTCGCAAGAAGCCGATGTCAATTTGAATCCTTTTTAAAATA---CGACTG--ATCAAA-ACTGCAGATAGAAATATCTGC-ATGCAATTGAAATACAACTTTCAACAGTGGATGTCTAGGCTCGCACACCGATGAAGAACGCTGCGAACTGCGATACGTAATGCGAATTGCAGAATTCAGTGAGTCATCAAAATTTTGAACGCATATTGCACTTCCGGGTTAGTCCTGGGAGTATGTTTGTATCAGTGTCCGTGAACACAAACTTGTTTCATTTCTTGATTGGGATGRAGCAGACTGTGAAG-GTCTTGTAATTGCAAGTCCTTTTAAACGA-CGGTACCTATGCGTCCTMGTGAGATGTAT---TATTTA--AAGGTATGCCTGCGCTCC-TTTCGAAA--GTCTTGTGTGGCGGCACACAGCACTCAAAGAGAGAGCAAATCGCGGTAGTTTTGCTTGTACTTCGGTACGAGTGGAC-AC--ATATTGCTTTTTGTGATTTCTGCGAGTCTG-TTGTCAAAGTACAAGGCACGTAAGG--AGAGTTGGTATGCTGGTGCATTTC-TTGGCGTATGGAGGCAAATTGGGAATTCAATCCAATTTGGACCTGATATCAAACAAGACTACCCGCTGAACTTAA
>OQ236395 Saprolegnia parasitica SAP197
AAGGATCATTACCACACCAAAAAACACCCCACGTGAATGTACTCTTTATGAGGCTTTGCGCTGCCCTT-GTGGCAGCTAGCCGAAGGTTTCGCAAGAAGCCGATGTCAATTTGAATCCTTTTTAAAATA---CGACTG--ATCAAA-ACTGCAGATAGAAATATCTGC-ATGCAATTGAAATACAACTTTCAACAGTGGATGTCTAGGCTCGCACACCGATGAAGAACGCTGCGAACTGCGATACGTAATGCGAATTGCAGAATTCAGTGAGTCATCAAAATTTTGAACGCATATTGCACTTCCGGGTTAGTCCTGGGAGTATGTTTGTATCAGTGTCCGTGAACACAAACTTGTTTCATTTCTTGATTGGGATGGAGCAGACTGTGAAG-GTCTTGTAATTACAAGTCCTTTTAAACGA-CGGTACCTATGCGTCCTAGTGAGATGTAT---TATTTA--AAGGTATGCCTGCGCTCC-TTTCGAAA--GTCTTGTGTGGCGGCACACAGCACTCAAAGAGAGAGCAAATCGCGGTAGTTTTGCTTGTACTTCGGTACGAGTGGAC-AC--ATATTGCTTTTTGTGATTTCTGCGAGTCTG-TTGTCAAAGTACAAGGCACGTAAGG--AGAGTTGGTATGCTGGTGCATTTC-TTGGCGTATGGAGGCAAATTGGGAATTCAATCCAATTTGGACCTGATATCAAACAAGACTACCCGCTGAACTTAA
>OQ236396 Saprolegnia parasitica SAP200B
AAGGATCATTACCACACCAAAAAACACCCCACGTGAATGTACTCTTTATGAGGCTTTGCGCTGCCCTT-GTGGCAGCTAGCCGAAGGTTTCGCAAGAAGCCGATGTCAATTTGAATCCTTTTTAAAATA---CGACTG--ATCAAA-ACTGCAGATAGAAATATCTGC-ATGCAATTGAAATACAACTTTCAACAGTGGATGTCTAGGCTCGCACACCGATGAAGAACGCTGCGAACTGCGATACGTAATGCGAATTGCAGAATTCAGTGAGTCATCAAAATTTTGAACGCATATTGCACTTCCGGGTTAGTCCTGGGAGTATGTTTGTATCAGTGTCCGTGAACACAAACTTGTTTCATTTCTTGATTGGGATGGAGCAGACTGTGAAG-GTCTTGTAATTACAAGTCCTTTTAAACGA-CGGTACCTATGCGTCCTAGTGAGATGTAT---TATTTA--AAGGTATGCCTGCGCTCC-TTTCGAAA--GTCTTGTGTGGCGGCACACAGCACTCAAAGAGAGAGCAAATCGCGGTAGTTTTGCTTGTACTTCGGTACGAGTGGAC-AC--ATATTGCTTTTTGTGATTTCTGCGAGTCTG-TTGTCAAAGTACAAGGCACGTAAGG--AGAGTTGGTATGCTGGTGCATTTC-TTGGCGTATGGAGGCAAATTGGGAATTCAATCCAATTTGGACCTGATATCAAACAAGACTACCCGCTGAACTTAA
>OQ236397 Saprolegnia parasitica SAP236
AAGGATCATTACCACACCAAAAAACACCCCACGTGAATGTACTCTTTATGAGGCTTTGCGCTGCCCTT-GTGGCAGCTAGCCGAAGGTTTCGCAAGAAGCCGATGTCAATTTGAATCCTTTTTAAAATA---CGACTG--ATCAAA-ACTGCAGATAGAAATATCTGC-ATGCAATTGAAATACAACTTTCAACAGTGGATGTCTAGGCTCGCACACCGATGAAGAACGCTGCGAACTGCGATACGTAATGCGAATTGCAGAATTCAGTGAGTCATCAAAATTTTGAACGCATATTGCACTTCCGGGTTAGTCCTGGGAGTATGTTTGTATCAGTGTCCGTGAACACAAACTTGTTTCATTTCTTGATTGGGATGGAGCAGACTGTGAAG-GTCTTGTAATTACAAGTCCTTTTAAACGA-CGGTACCTATGCGTCCTAGTGAGATGTAT---TATTTA--AAGGTATGCCTGCGCTCC-TTTCGAAA--GTCTTGTGTGGCGGCACACAGCACTCAAAGAGAGAGCAAATCGCGGTAGTTTTGCTTGTACTTCGGTACGAGTGGAC-AC--ATATTGCTTTTTGTGATTTCTGCGAGTCTG-TTGTCAAAGTACAAGGCACGTAAGG--AGAGTTGGTATGCTGGTGCATTTC-TTGGCGTATGGAGGCAAATTGGGAATTCAATCCAATTTGGACCTGATATCAAACAAGACTACCCGCTGAACTTAA
>OQ236386 Saprolegnia parasitica SAP214A
AAGGATCATTACCACACCAAAAAACACCCCACGTGAATGTACTCTTTATGAGGCTTTGYGCWGCCCTT-GTGGCAGCTAGCCGAAGGTTTCGCAAGAAGCCGATGTCAATTTGAATCCTTTTTAAAATA---CGACTG--ATCAAA-ACTGCAGATAGAAATATCTGC-ATGCAATTGAAATACAACTTTCAACAGTGGATGTCTAGGCTCGCACACCGATGAAGAACGCTGCGAACTGCGATACGTAATGCGAATTGCAGAATTCAGTGAGTCATCAAAATTTTGAACGCATATTGCACTTCCGGGTTAGTCCTGGGAGTATGTTTGTATCAGTGTCCGTGAACACAAACTTGTTTCATTTCTTGATTGGGATGRAGCAGACTGTGAAG-GTCTTGTAATTRCAAGTCCTTTTAAACGA-CGGTACCTATGCGTCCTMGTGAGATGTAT---TATTTA--AAGGTATGCCTGCGCTCC-TTTCGAAA--GTCTTGTGTGGCGGCACACAGCACTCAAAGAGAGAGCAAATCGCGGTAGTTTTGCTTGTACTTCGGTACGAGTGGAC-AC--ATATTGCTTTTTGTGATTTCTGCGAGTCTG-TTGTCAAAGTACAAGGYACGTAAGG--AGAGTTGGTATGCTGGTGCATTTC-TTGGCGTATGGAGGCAAATTGGGAATTCAATCCAATTTGGACCTGATATCAAACAAGACTACCCGCTGAACTTAA
>OQ236385 Saprolegnia parasitica SAP215B
AAGGATCATTACCACACCAAAAAACACCCCACGTGAATGTACTCTTTATGAGGCTTTGYGCWGCCCTT-GTGGCAGCTAGCCGAAGGTTTCGCAAGAAGCCGATGTCAATTTGAATCCTTTTTAAAATA---CGACTG--ATCAAA-ACTGCAGATAGAAATATCTGC-ATGCAATTGAAATACAACTTTCAACAGTGGATGTCTAGGCTCGCACACCGATGAAGAACGCTGCGAACTGCGATACGTAATGCGAATTGCAGAATTCAGTGAGTCATCAAAATTTTGAACGCATATTGCACTTCCGGGTTAGTCCTGGGAGTATGTTTGTATCAGTGTCCGTGAACACAAACTTGTTTCATTTCTTGATTGGGATGRAGCAGACTGTGAAG-GTCTTGTAATTRCAAGTCCTTTTAAACGA-CGGTACCTATGCGTCCTMGTGAGATGTAT---TATTTA--AAGGTATGCCTGCGCTCC-TTTCGAAA--GTCTTGTGTGGCGGCACACAGCACTCAAAGAGAGAGCAAATCGCGGTAGTTTTGCTTGTACTTCGGTACGAGTGGAC-AC--ATATTGCTTTTTGTGATTTCTGCGAGTCTG-TTGTCAAAGTACAAGGCACGTAAGG--AGAGTTGGTATGCTGGTGCATTTC-TTGGCGTATGGAGGCAAATTGGGAATTCAATCCAATTTGGACCTGATATCAAACAAGACTACCCGCTGAACTTAA
>OQ236390 Saprolegnia parasitica SAP139
AAGGATCATTACCACACCAAAAAACACCCCACGTGAATGTACTCTTTATGAGGCTTTGTGCAGCCCTT-GTGGCAGCTAGCCGAAGGTTTCGCAAGAAGCCGATGTCAATTTGAATCCTTTTTAAAATA---CGACTG--ATCAAA-ACTGCAGATAGAAATATCTGC-ATGCAATTGAAATACAACTTTCAACAGTGGATGTCTAGGCTCGCACACCGATGAAGAACGCTGCGAACTGCGATACGTAATGCGAATTGCAGAATTCAGTGAGTCATCAAAATTTTGAACGCATATTGCACTTCCGGGTTAGTCCTGGGAGTATGTTTGTATCAGTGTCCGTGAACACAAACTTGTTTCATTTCTTGATTGGGATGAAGCAGACTGTGAAG-GTCTTGTAATTGCAAGTCCTTTTAAACGA-CGGTACCTATGCGTCCTCGTGAGATGTAT---TATTTA--AAGGTATGCCTGCGCTCC-TTTCGAAA--GTCTTGTGTGGCGGCACACAGCACTCAAAGAGAGAGCAAATCGCGGTAGTTTTGCTTGTACTTCGGTACGAGTGGAC-AC--ATATTGCTTTTTGTGATTTCTGCGAGTCTG-TTGTCAAAGTACAAGGCACGTAAGG--AGAGTTGGTATGCTGGTGCATTTC-TTGGCGTATGGAGGCAAATTGGGAATTCAATCCAATTTGGACCTGATATCAAACAAGACTACCCGCTGAACTTAA
>OQ236391 Saprolegnia parasitica SAP203T
AAGGATCATTACCACACCAAAAAACACCCCACGTGAATGTACTCTTTATGAGGCTTTGTGCAGCCCTT-GTGGCAGCTAGCCGAAGGTTTCGCAAGAAGCCGATGTCAATTTGAATCCTTTTTAAAATA---CGACTG--ATCAAA-ACTGCAGATAGAAATATCTGC-ATGCAATTGAAATACAACTTTCAACAGTGGATGTCTAGGCTCGCACACCGATGAAGAACGCTGCGAACTGCGATACGTAATGCGAATTGCAGAATTCAGTGAGTCATCAAAATTTTGAACGCATATTGCACTTCCGGGTTAGTCCTGGGAGTATGTTTGTATCAGTGTCCGTGAACACAAACTTGTTTCATTTCTTGATTGGGATGAAGCAGACTGTGAAG-GTCTTGTAATTGCAAGTCCTTTTAAACGA-CGGTACCTATGCGTCCTCGTGAGATGTAT---TATTTA--AAGGTATGCCTGCGCTCC-TTTCGAAA--GTCTTGTGTGGCGGCACACAGCACTCAAAGAGAGAGCAAATCGCGGTAGTTTTGCTTGTACTTCGGTACGAGTGGAC-AC--ATATTGCTTTTTGTGATTTCTGCGAGTCTG-TTGTCAAAGTACAAGGTACGTAAGG--AGAGTTGGTATGCTGGTGCATTTC-TTGGCGTATGGAGGCAAATTGGGAATTCAATCCAATTTGGACCTGATATCAAACAAGACTACCCGCTGAACTTAA
>OQ236393 Saprolegnia parasitica SAP191
AAGGATCATTACCACACCAAAAAACACCCCACGTGAATGTACTCTTTATGAGGCTTTGCGCTGCCCTT-GTGGCAGCTAGCCGAAGGTTTCGCAAGAAGCCGATGTCAATTTGAATCCTTTTTAAAATA---CGACTG--ATCAAA-ACTGCAGATAGAAATATCTGC-ATGCAATTGAAATACAACTTTCAACAGTGGATGTCTAGGCTCGCACACCGATGAAGAACGCTGCGAACTGCGATACGTAATGCGAATTGCAGAATTCAGTGAGTCATCAAAATTTTGAACGCATATTGCACTTCCGGGTTAGTCCTGGGAGTATGTTTGTATCAGTGTCCGTGAACACAAACTTGTTTCATTTCTTGATTGGGATGGAGCAGACTGTGAAG-GTCTTGTAATTACAAGTCCTTTTAAACGA-CGGTACCTATGCGTCCTAGTGAGATGTAT---TATTTA--AAGGTATGCCTGCGCTCC-TTTCGAAA--GTCTTGTGTGGCGGCACACAGCACTCAAAGAGAGAGCAAATCGCGGTAGTTTTGCTTGTACTTCGGTACGAGTGGAC-AC--ATATTGCTTTTTGTGATTTCTGCGAGTCTG-TTGTCAAAGTACAAGGCACGTAAGG--AGAGTTGGTATGCTGGTGCATTTC-TTGGCGTATGGAGGCAAATTGGGAATTCAATCCAATTTGGACCTGATATCAAACAAGACTACCCGCTGAACTTAA
>OQ236394 Saprolegnia parasitica SAP194
AAGGATCATTACCACACCAAAAAACACCCCACGTGAATGTACTCTTTATGAGGCTTTGCGCTGCCCTT-GTGGCAGCTAGCCGAAGGTTTCGCAAGAAGCCGATGTCAATTTGAATCCTTTTTAAAATA---CGACTG--ATCAAA-ACTGCAGATAGAAATATCTGC-ATGCAATTGAAATACAACTTTCAACAGTGGATGTCTAGGCTCGCACACCGATGAAGAACGCTGCGAACTGCGATACGTAATGCGAATTGCAGAATTCAGTGAGTCATCAAAATTTTGAACGCATATTGCACTTCCGGGTTAGTCCTGGGAGTATGTTTGTATCAGTGTCCGTGAACACAAACTTGTTTCATTTCTTGATTGGGATGGAGCAGACTGTGAAG-GTCTTGTAATTACAAGTCCTTTTAAACGA-CGGTACCTATGCGTCCTAGTGAGATGTAT---TATTTA--AAGGTATGCCTGCGCTCC-TTTCGAAA--GTCTTGTGTGGCGGCACACAGCACTCAAAGAGAGAGCAAATCGCGGTAGTTTTGCTTGTACTTCGGTACGAGTGGAC-AC--ATATTGCTTTTTGTGATTTCTGCGAGTCTG-TTGTCAAAGTACAAGGCACGTAAGG--AGAGTTGGTATGCTGGTGCATTTC-TTGGCGTATGGAGGCAAATTGGGAATTCAATCCAATTTGGACCTGATATCAAACAAGACTACCCGCTGAACTTAA
>OQ236384 Saprolegnia parasitica SAP206
AAGGATCATTACCACACCAAAAAACACCCCACGTGAATGTACTCTTTATGAGGCTTTGYGCWGCCCTT-GTGGCAGCTAGCCGAAGGTTTCGCAAGAAGCCGATGTCAATTTGAATCCTTTTTAAAATA---CGACTG--ATCAAA-ACTGCAGATAGAAATATCTGC-ATGCAATTGAAATACAACTTTCAACAGTGGATGTCTAGGCTCGCACACCGATGAAGAACGCTGCGAACTGCGATACGTAATGCGAATTGCAGAATTCAGTGAGTCATCAAAATTTTGAACGCATATTGCACTTCCGGGTTAGTCCTGGGAGTATGTTTGTATCAGTGTCCGTGAACACAAACTTGTTTCATTTCTTGATTGGGATGRAGCAGACTGTGAAG-GTCTTGTAATTRCAAGTCCTTTTAAACGA-CGGTACCTATGCGTCCTMGTGAGATGTAT---TATTTA--AAGGTATGCCTGCGCTCC-TTTCGAAA--GTCTTGTGTGGCGGCACACAGCACTCAAAGAGAGAGCAAATCGCGGTAGTTTTGCTTGTACTTCGGTACGAGTGGAC-AC--ATATTGCTTTTTGTGATTTCTGCGAGTCTG-TTGTCAAAGTACAAGGCACGTAAGG--AGAGTTGGTATGCTGGTGCATTTC-TTGGCGTATGGAGGCAAATTGGGAATTCAATCCAATTTGGACCTGATATCAAACAAGACTACCCGCTGAACTTAA
>OQ236388 Saprolegnia parasitica SAP209A
AAGGATCATTACCACACCAAAAAACACCCCACGTGAATGTACTCTTTATGAGGCTTTGYGCWGCCCTT-GTGGCAGCTAGCCGAAGGTTTCGCAAGAAGCCGATGTCAATTTGAATCCTTTTTAAAATA---CGACTG--ATCAAA-ACTGCAGATAGAAATATCTGC-ATGCAATTGAAATACAACTTTCAACAGTGGATGTCTAGGCTCGCACACCGATGAAGAACGCTGCGAACTGCGATACGTAATGCGAATTGCAGAATTCAGTGAGTCATCAAAATTTTGAACGCATATTGCACTTCCGGGTTAGTCCTGGGAGTATGTTTGTATCAGTGTCCGTGAACACAAACTTGTTTCATTTCTTGATTGGGATGRAGCAGACTGTGAAG-GTCTTGTAATTRCAAGTCCTTTTAAACGA-CGGTACCTATGCGTCCTMGTGAGATGTAT---TATTTA--AAGGTATGCCTGCGCTCC-TTTCGAAA--GTCTTGTGTGGCGGCACACAGCACTCAAAGAGAGAGCAAATCGCGGTAGTTTTGCTTGTACTTCGGTACGAGTGGAC-AC--ATATTGCTTTTTGTGATTTCTGCGAGTCTG-TTGTCAAAGTACAAGGCACGTAAGG--AGAGTTGGTATGCTGGTGCATTTC-TTGGCGTATGGAGGCAAATTGGGAATTCAATCCAATTTGGACCTGATATCAAACAAGACTACCCGCTGAACTTAA
>OQ236387 Saprolegnia parasitica SAP208B
AAGGATCATTACCACACCAAAAAACACCCCACGTGAATGTACTCTTTATGAGGCTTTGYGCWGCCCTT-GTGGCAGCTAGCCGAAGGTTTCGCAAGAAGCCGATGTCAATTTGAATCCTTTTTAAAATA---CGACTG--ATCAAA-ACTGCAGATAGAAATATCTGC-ATGCAATTGAAATACAACTTTCAACAGTGGATGTCTAGGCTCGCACACCGATGAAGAACGCTGCGAACTGCGATACGTAATGCGAATTGCAGAATTCAGTGAGTCATCAAAATTTTGAACGCATATTGCACTTCCGGGTTAGTCCTGGGAGTATGTTTGTATCAGTGTCCGTGAACACAAACTTGTTTCATTTCTTGATTGGGATGAAGCAGACTGTGAAG-GTCTTGTAATTRCAAGTCCTTTTAAACGA-CGGTACCTATGCGTCCTMGTGAGATGTAT---TATTTA--AAGGTATGCCTGCGCTCC-TTTCGAAA--GTCTTGTGTGGCGGCACACAGCACTCAAAGAGAGAGCAAATCGCGGTAGTTTTGCTTGTACTTCGGTACGAGTGGAC-AC--ATATTGCTTTTTGTGATTTCTGCGAGTCTG-TTGTCAAAGTACAAGGCACGTAAGG--AGAGTTGGTATGCTGGTGCATTTC-TTGGCGTATGGAGGCAAATTGGGAATTCAATCCAATTTGGACCTGATATCAAACAAGACTACCCGCTGAACTTAA
>OQ236389 Saprolegnia parasitica SAP207B
AAGGATCATTACCACACCAAAAAACACCCCACGTGAATGTACTCTTTATGAGGCTTTGYGCAGCCCTT-GTGGCAGCTAGCCGAAGGTTTCGCAAGAAGCCGATGTCAATTTGAATCCTTTTTAAAATA---CGACTG--ATCAAA-ACTGCAGATAGAAATATCTGC-ATGCAATTGAAATACAACTTTCAACAGTGGATGTCTAGGCTCGCACACCGATGAAGAACGCTGCGAACTGCGATACGTAATGCGAATTGCAGAATTCAGTGAGTCATCAAAATTTTGAACGCATATTGCACTTCCGGGTTAGTCCTGGGAGTATGTTTGTATCAGTGTCCGTGAACACAAACTTGTTTCATTTCTTGATTGGGATGRAGCAGACTGTGAAG-GTCTTGTAATTGCAAGTCCTTTTAAACGA-CGGTACCTATGCGTCCTMGTGAGATGTAT---TATTTA--AAGGTATGCCTGCGCTCC-TTTCGAAA--GTCTTGTGTGGCGGCACACAGCACTCAAAGAGAGAGCAAATCGCGGTAGTTTTGCTTGTACTTCGGTACGAGTGGAC-AC--ATATTGCTTTTTGTGATTTCTGCGAGTCTG-TTGTCAAAGTACAAGGCACGTAAGG--AGAGTTGGTATGCTGGTGCATTTC-TTGGCGTATGGAGGCAAATTGGGAATTCAATCCAATTTGGACCTGATATCAAACAAGACTACCCGCTGAACTTAA
>OQ236398 Saprolegnia parasitica SAP198
AAGGATCATTACCACACCAAAAAACACCCCACGTGAATGTACTCTTTATGAGGCTTTGCGCTGCCCTT-GTGGCAGCTAGCCGAAGGTTTCGCAAGAAGCCGATGTCAATTTGAATCCTTTTTAAAATA---CGACTG--ATCAAA-ACTGCAGATAGAAATATCTGC-ATGCAATTGAAATACAACTTTCAACAGTGGATGTCTAGGCTCGCACACCGATGAAGAACGCTGCGAACTGCGATACGTAATGCGAATTGCAGAATTCAGTGAGTCATCAAAATTTTGAACGCATATTGCACTTCCGGGTTAGTCCTGGGAGTATGTTTGTATCAGTGTCCGTGAACACAAACTTGTTTCATTTCTTGATTGGGATGGAGCAGACTGTGAAG-GTCTTGTAATTACAAGTCCTTTTAAACGA-CGGTACCTATGCGTCCTAGTGAGATGTAT---TATTTA--AAGGTATGCCTGCGCTCC-TTTCGAAA--GTCTTGTGTGGCGGCACACAGCACTCAAAGAGAGAGCAAATCGCGGTAGTTTTGCTTGTACTTCGGTACGAGTGGAC-AC--ATATTGCTTTTTGTGATTTCTGCGAGTCTG-TTGTCAAAGTACAAGGCACGTAAGG--AGAGTTGGTATGCTGGTGCATTTC-TTGGCGTATGGAGGCAAATTGGGAATTCAATCCAATTTGGACCTGATATCAAACAAGACTACCCGCTGAACTTAA
>OQ236400 Saprolegnia parasitica SAP204
AAGGATCATTACCACACCAAAAAACACCCCACGTGAATGTACTCTTTATGAGGCTTTGCGCTGCCCTT-GTGGCAGCTAGCCGAAGGTTTCGCAAGAAGCCGATGTCAATTTGAATCCTTTTTAAAATA---CGACTG--ATCAAA-ACTGCAGATAGAAATATCTGC-ATGCAATTGAAATACAACTTTCAACAGTGGATGTCTAGGCTCGCACACCGATGAAGAACGCTGCGAACTGCGATACGTAATGCGAATTGCAGAATTCAGTGAGTCATCAAAATTTTGAACGCATATTGCACTTCCGGGTTAGTCCTGGGAGTATGTTTGTATCAGTGTCCGTGAACACAAACTTGTTTCATTTCTTGATTGGGATGGAGCAGACTGTGAAG-GTCTTGTAATTACAAGTCCTTTTAAACGA-CGGTACCTATGCGTCCTAGTGAGATGTAT---TATTTA--AAGGTATGCCTGCGCTCC-TTTCGAAA--GTCTTGTGTGGCGGCACACAGCACTCAAAGAGAGAGCAAATCGCGGTAGTTTTGCTTGTACTTCGGTACGAGTGGAC-AC--ATATTGCTTTTTGTGATTTCTGCGAGTCTG-TTGTCAAAGTACAAGGCACGTAAGG--AGAGTTGGTATGCTGGTGCATTTC-TTGGCGTATGGAGGCAAATTGGGAATTCAATCCAATTTGGACCTGATATCAAACAAGACTACCCGCTGAACTTAA
>OQ236399 Saprolegnia parasitica SAP199
AAGGATCATTACCACACCAAAAAACACCCCACGTGAATGTACTCTTTATGAGGCTTTGCGCTGCCCTT-GTGGCAGCTAGCCGAAGGTTTCGCAAGAAGCCGATGTCAATTTGAATCCTTTTTAAAATA---CGACTG--ATCAAA-ACTGCAGATAGAAATATCTGC-ATGCAATTGAAATACAACTTTCAACAGTGGATGTCTAGGCTCGCACACCGATGAAGAACGCTGCGAACTGCGATACGTAATGCGAATTGCAGAATTCAGTGAGTCATCAAAATTTTGAACGCATATTGCACTTCCGGGTTAGTCCTGGGAGTATGTTTGTATCAGTGTCCGTGAACACAAACTTGTTTCATTTCTTGATTGGGATGGAGCAGACTGTGAAG-GTCTTGTAATTACAAGTCCTTTTAAACGA-CGGTACCTATGCGTCCTAGTGAGATGTAT---TATTTA--AAGGTATGCCTGCGCTCC-TTTCGAAA--GTCTTGTGTGGCGGCACACAGCACTCAAAGAGAGAGCAAATCGCGGTAGTTTTGCTTGTACTTCGGTACGAGTGGAC-AC--ATATTGCTTTYTGTGATTTCTGCGAGTCTG-TTGTCAAAGTACAAGGCACGTAAGG--AGAGTTGGTATGCTGGTGCATTTC-TTGGCGTATGGAGGCAAATTGGGAATTCAATCCAATTTGGACCTGATATCAAACAAGACTACCCGCTGAACTTAA
>OQ236401 Saprolegnia parasitica SAP235
AAGGATCATTACCACACCAAAAAACACCCCACGTGAATGTACTCTTTATGAGGCTTTGCGCTGCCCTT-GTGGCAGCTAGCCGAAGGTTTCGCAAGAAGCCGATGTCAATTTGAATCCTTTTTAAAATA---CGACTG--ATCAAA-ACTGCAGATAGAAATATCTGC-ATGCAATTGAAATACAACTTTCAACAGTGGATGTCTAGGCTCGCACACCGATGAAGAACGCTGCGAACTGCGATACGTAATGCGAATTGCAGAATTCAGTGAGTCATCAAAATTTTGAACGCATATTGCACTTCCGGGTTAGTCCTGGGAGTATGTTTGTATCAGTGTCCGTGAACACAAACTTGTTTCATTTCTTGATTGGGATGGAGCAGACTGTGAAG-GTCTTGTAATTACAAGTCCTTTTAAACGA-CGGTACCTATGCGTCCTAGTGAGATGTAT---TATTTA--AAGGTATGCCTGCGCTCC-TTTCGAAA--GTCTTGTGTGGCGGCACACAGCACTCAAAGAGAGAGCAAATCGCGGTAGTTTTGCTTGTACTTCGGTACGAGTGGAC-AC--ATATTGCTTTTTGTGATTTCTGCGAGTCTG-TTGTCAAAGTACAAGGCACGTAAGG--AGAGTTGGTATGCTGGTGCATTTC-TTGGCGTATGGAGGCAAATTGGGAATTCAATCCAATTTGGACCTGATATCAAACAAGACTACCCGCTGAACTTAA
>KF717796 Saprolegnia diclina strain SAP1023
--------------------------CCCCACGTGAATGTACTCTTTATGAGGC-TCGCGCTGCCCTC-GTGGCAGCTAGCCGAAGGTTTCGCAAGAAGCCGATGTCCATTTGAATCC-TTTTAAACGA---CGCCTG--ATCAAA-CCTGCAGATAGAAATGTCTGC-ATGCAATTGAAATACAACTTTCAACAGTGGATGTCTAGGCTCGCACACCGATGAAGAACGCTGCGAACTGCGATACGTAATGCGAATTGCAGAATTCAGTGAGTCATCAAAATTTTGAACGCATATTGCACTTCCGGGTTAGTCCTGGGAGTATGTTTGTATCAGTGTCCGTGAACACAAACTTGTTTCATTTCTTGA-TGGAATGAAGCAGATTGTGAAG-GTCTTGTGAATACAAGTCCTTCTAAACGA-CGGTACCTATGCGTCCTCGTGAGATGTAT---TATTTA--AAGGTATGCCTGCGCTCC-TTTCGAGA--GTCTTGTGTGGCGACACACAG-GTTCAAAGAGAGAGCAAATCGCGGTAGTTTTGCTTGTACTTCGGTATGAGTGGGC-AT--ATATTGCTTTTTGTGATTTCAGCGAGTCTG-TTGTTCAAGCACAGGACGCGTAAGG--GGAGTAGGTATGCTGGTGCATTTC-TTGGCGTATGGAGGCAAATTGGGAATCCAATCCAATTTGGACCTGATATCAAA----------------------
>KF717822 Saprolegnia diclina strain SAP2045
--------------------------TCCCACGTGAATGTACTCTTTATGAGGC-TCGCGCTGCCCTC-GTGGCAGCTAGCCGAAGGTTTCGCAAGAAGCCGATGTCAATTTGAATCC-TTTTAAACTA---CGCCTG--ATCAAA-ACTGCAGATAGAAATGTCTGC-ATGCAATTGAAATACAACTTTCAACAGTGGATGTCTAGGCTCGCACACCGATGAAGAACGCTGCGAACTGCGATACGTAATGCGAATTGCAGAATTCAGTGAGTCATCAAAATTTTGAACGCATATTGCACTTCCGGGTTAGTCCTGGGAGTATGTTTGTATCAGTGTCCGTGAACACAAACTTGTTTCATTTCTTGA-TGGAATGAAGCAGACTGTGAAG-GTCTTGTGAATACAAGTCCTTCTAAACGA-TGGTACCTATGCGTCCTCGTGAGATGTAT---TATTTA--AAGGTATGCCTGCGCTCC-TTTCGAGA--GTCTTGTGTGGCGACACACAG-GTTCAAAGAGAGAGCAAATCGCGGTAGTTTTGCTTGTACTTCGGTATGAGTGGGC-AT--ATATTGCTTTTTGTGATTTCAGCGAGTCTG-TTGTTTAAGCACAGGGCGCGTAAGG--GGAGTAGGTATGCTGGTGCATTTC-TTGGCGTA-GGAGGCAAATTGGGAATTCAATCCAATTTGGACCTGATATCAAA----------------------
>KF717823 Saprolegnia diclina strain SAP2046
--------------------------CCCCACGTGAATGTACTCTTTATGAGGC-TCGCGCTGCCCTC-GTGGCAGCTAGCCGAAGGTTTCGCAAGAAGCCGATGTCAATTTGAATCC-TTTTAAACTA---CGCCTG--ATCAAA-ACTGCAGATAGAAATGTCTGC-ATGCAATTGAAATACAACTTTCAACAGTGGATGTCTAGGCTCGCACACCGATGAAGAACGCTGCGAACTGCGATACGTAATGCGAATTGCAGAATTCAGTGAGTCATCAAAATTTTGAACGCATATTGCACTTCCGGGTTAGTCCTGGGAGTATGTTTGTATCAGTGTCCGTGAACACAAACTTGTTTCATTTCTTGA-TGGAATGAAGCAGACTGTGAAG-GTCTTGTGAATACAAGTCCTTCTAAACGA-TGGTACCTATGCGTCCTCGTGAGATGTAT---TATTTA--AAGGTATGCCTGCGCTCC-TTTCGAGA--GTCTTGTGTGGCGACACACAG-GTTCAAAGAGAGAGCAAATCGCGGTAGTTTTGCTTGTACTTCGGTATGAGTGGGC-AT--ATATTGCTTTTTGTGATTTCAGCGAGTCTG-TTGTTTAAGCACAGGGCGCGTAAGG--GGAGTAGGTATGCTGGTGCATTTC-TTGGCGTA-GGAGGCAAATTGGGAATTCAATCCAATTTGGACCTGATATCAAA----------------------
>OR004250 Saprolegnia velencensis SAP239
--------------------------CCCCACGTGAATGTACTCTTTATGAGGC-TCGCGCTGCCCTT-GCGGCAGCTAGCCGAAGGTTTCGCAAGAAGCCGATGTCCATTTGAATCCTTTTTAATCAA---CGCCTG--ATCAAA-ACTGCAGATCGAAATGTCTGC-ATGCAATTGAAATACAACTTTCAACAGTGGATGTCTAGGCTCGCACACCGATGAAGAACGCTGCGAACTGCGATACGTAATGCGAATTGCAGAATTCAGTGAGTCATCAAAATTTTGAACGCATATTGCACTTCCGGGTTAGTCCTGGGAGTATGTTTGTATCAGTGTCCGTGAACACAAGCTTGTTTCATTTCTT------GATGGAGCAGAAATTGGAG-GTCTTGCACTGCCAAGTCCTCTTAAACGA-CGGTACCTATGCGTCCTTGTGAGGTGTAT---TAAATA--AAGGTATGCCTGCGCTTC-TTTCGAGA--GCTCTGTGTGGCGGCACGCAGCATTCAAAGAGAGAGCAAATCGCGGTAGTTTTGCTTGTGCTTCGGTACGAGTGGAC-AC--ATATTGCTTTTTGTGATTTCTGCGAGTCTG-TTGTCTAAGCAGAGGGCGCGTAAGA--GGAGTGAGTATGCTGGTGCATTTC-TTGGCGCATGGAGGCAAATTGGGAATTCAATCCAATTTGGACCTGATATCAAACAAGACTACCCGCTGAACTTAA
>OR004251 Saprolegnia velencensis SAP241
--------------------------CCCCACGTGAATGTACTCTTTATGAGGC-TCGCGCTGCCCTT-GCGGCAGCTAGCCGAAGGTTTCGCAAGAAGCCGATGTCCATTTGAATCCTTTTTAATCAA---CGCCTG--ATCAAA-ACTGCAGATCGAAATGTCTGC-ATGCAATTGAAATACAACTTTCAACAGTGGATGTCTAGGCTCGCACACCGATGAAGAACGCTGCGAACTGCGATACGTAATGCGAATTGCAGAATTCAGTGAGTCATCAAAATTTTGAACGCATATTGCACTTCCGGGTTAGTCCTGGGAGTATGTTTGTATCAGTGTCCGTGAACACAAGCTTGTTTCATTTCTT------GATGGAGCAGAAATTGGAG-GTCTTGCACTGCCAAGTCCTCTTAAACGA-CGGTACCTATGCGTCCTTGTGAGGTGTAT---TAAATA--AAGGTATGCCTGCGCTTC-TTTCGAGA--GCTCTGTGTGGCGGCACGCAGCATTCAAAGAGAGAGCAAATCGCGGTAGTTTTGCTTGTGCTTCGGTACGAGTGGAC-AC--ATATTGCTTTTTGTGATTTCTGCGAGTCTG-TTGTCTAAGCAGAGGGCGCGTAAGA--GGAGTGAGTATGCTGGTGCATTTC-TTGGCGCATGGAGGCAAATTGGGAATTCAATCCAATTTGGACCTGATATCAAACAAGACTACCCGCTGAACTTAA
>KF718048 Saprolegnia litoralis strain SAP1486
--------------------------CCCCACGTGAATGTACTCTGTATGAGGC-TCGCGCTGCTCTC-GTGGCAGCTAGCCGAAGGTTTCGCAAGGAGCCGATGTCTACTTAAATCCTTTTTAACTTA---TTACTG--ATCAAC-ACTGCAGATAGAAATGTCTGC-ATGCAATTGAAATACAACTTTCAACAGTGGATGTCTAGGCTCGCACACCGATGAAGAACGCTGCGAACTGCGATACGTAATGCGAATTGCAGAATTCAGTGAGTCATCAAAATTTTGAACGCATATTGCACTTCCGGGTTAGTCCTGGGAGTATGTTTGTATCAGTGTCCGTGAACACAACCTTGTTTCATTTCTTCACTGGGATGAAGCAGACTGTGAAG-GTCTTGCTTTTGCAAGTCCTTTTAAACGA-CGGTACCTGTGCGTCCTCGTGAGATGTAT---TATACA--AAGGTATGCATGCGCTCC-TTTCGAGA--GTTTTGTGTGGAAACACGCAGCATTCAAAGAGAGAGCAAATCGCGGTAGTTTTGCTTGTACTTCGGTACGAGTGGAC-AC--ATATTGCTTTTTGTGATTTCGGCGAGGCTGTTTGCGACGATGCAAAGCGCGTAAGG--AGAGTGTGTTTGCTGGTGCATTTC-TTGACGCATGGAGGCAAATTGGGAATTCAATCCAATTTGGACCTGATATCAAA----------------------
>MN747443 Saprolegnia glomerata voucher CCIBt4352
------------------------------ACGTG-ATGTACTCTGTATGAGGCTTCGCGCTGCTCTC-GTGGCAGCTAGCCGAAGGTTTCGCAAGGAACCGATGTCTATTTGAATCCTTTTTAAATTA---CTACTG--ATCAAA-ACTGCAGATAGAAATATCTGC-AAGCAATTGAAATACAACTTTCAACAGTGGATGTCTAGGCTCGCACACCGATGAAGAACGCTGCGAACTGCGATACGTAATGCGAATTGCAGAATTCAGTGAGTCATCAAAATTTTGAACGCATATTGCACTTCCGGGTTAGTCCTGGGAGTATGTTTGTATCAGTGTCCGTGAACACAACCTTGTTTCATTTCTTCACGGAGATGAAGCAGACTGTGAAG-GTCTTGCTTTTGCAAGTCCTTTTAAACGA-CGGTACCTATGCGTCCTCGTGAGATGTAT---TATTTA--AAGGTATGCATGCGCTCC-TTTCGAGA--GTCTTGTGTGGCAACACGCAGCATTCAAAGAAAGAGCAAATCGCGGTAGTTTTGCTTGTATTTCGGTACGAGTGGAC-AC--ATATTGCTTTTTGTGATTTCGGCGAGGCTGTTTGTTAATACCCAAGGTGCGTAAGG--AGAGTCTGTATGCTGGTGCATTTC-TTGACGTATGGAGGCAAATTGGGAATTCAATCCAATTTGGA----------------------------------
>KR872870 Saprolegnia aenigmatica voucher RJBCC0026
------CATTACCACACCAAAAAACACCCCACGTGAACGTACACTTTATGAGGT-TCGCGCTGCCTTC-GTGGCAGCTAACCGAAGGCTTTGCAAGAAGCCGATGTCTATTTGAATCCTTTTTAACCAA---CTACTG--ATCAAA-ACTGCATGCAGAAATGCTTGCAATTCAATTGAAATACAACTTTCAACAGTGGATGTCTTGGCTTGCACACCGATGAAGAACGCTGCGAACTGCGATACGTAATGCGAATTGCAGAATTCAGTGAGTCATCAAAATTTTGAACGCATATTGCACTTCCGGGTTAGTCCTGGGAGTATGTTTGTATCAGTGTCCGTGAACACAAGCTTGTTTCATTTTTC------AATGGGGCAGATTGTGAGG-GTCTTGCTTTTGCAAGTCCTTTTAAACGA-CGGTACCTGTGCGTCCTTGTGAGGTGCAT---TAAATA--AAGGTATGCCTGTGCTTG-GATCGAGA--GTCTTGTGTGGTAGCACACAGCATTCAAAGAGAGAGCAAATCGCGGTAGTTTTGCTCGTGCTTCGGTACGAGTAGAC-AT--ATATTGCTTTTTGTGATCTCGGCGAGTCTG-TTGTTTAAGCCCAGGGCGCGTTTCG--AGAGCTTGCATGCTGGTGCACTTC-TTGGCGTACGGAGGCAAATTGGGAATTCAATCCAA-TTGGACCTGATT---------------------------
>KF718122 Saprolegnia sp. SAP1209
------CATTACCACACCAAAAAACACCCCACGTGAATGTACGCTGTATTAGGT-TCGCGCTGCCTTC-GTGGCAGCTAACCGAAGGCTTTGAAAGAAGCCGATGTCTATTTGAATCCTTTTTAAATTA---TTACTG--ATCAAA-GCTGCAAACAGAAATGTTTGCAATTCAATTGAAATACAACTTTCAACAGTGGATGTCTTGGCTTGCACACCGATGAAGAACGCTGCGAACTGCGATACGTAATGCGAATTGCAGAATTCAGTGAGTCATCAAAATTTTGAACGCATATTGCACTTCCGGGTTAGTCCTGGGAGTATGTTTGTATCAGTGTCCGTGAACACAAACTTGTTTCATTTTGC------AATGGAGCAGATTGTGAGG-GTCTTGCTTTTGCAAGTCCCTCTAAACGA-CGGTACCTGTGCGTCCTTGTGAGATGTAT---TAAATA--AAGGTATGCCTGTGCTTG-GATCGAGA--GTCTTGTGTGGCAGCACACAGCATTCAAAGAGAGAGCAAATCGCGGTAGTTTTGCTTGTGCTTCGGCACGAGTAGAC-AC--ATATTGCTTTTTGTGATTTCGGCGAGTCTG-TTGTTTAAGCACAAGGCACGGTCTG--AAAGCTTGCATGCTGGTGCATTTC-TTGGCGTATGGAGGCAAATTGGGAATCAAATCCAATTTGGACCTGATATCAAA----------------------
>EU292729 Saprolegnia brachydanis
--------------------------CCCCACGTGAACGTACTCTTTATGAGGCTTTGCGCTGCCCTT-GTGGCAGCTAGCCGAAGGTTTCGCACGAAGCCGATGTCAATTTGAATCCTTTTTAAACTA---CGACTG--ATCTAA-ACTGCAGATAGAAATGTCTGC-ATACAATTGAAATACAACTTTCAACAGTGGATGTCTAGGCTCGCACACCGATGAAGAACGCTGCGAACTGCGATACGTAATGCGAATTGCAGAATTCAGTGAGTCATCAAAATTTTGAACGCATATTGCACTTCCGGGTTAGTCCTGGGAGTATGTTTGTATCAGTGTCCGTGAACACAACCTTGTTTCATTCCTTGATTGGGATGGAGCAGACTGTGAAG-GTCTTGTACTTGCAAGTCCTTTT-AACGA-CGGTACCTATGCGTCCTTGTGAGATGTAT---TATTTGACACGGTATGCCTGCTGCTTCTTTCGAGA--GTCTTGTGTGGCGGCACACAGCAACTCAAGAGCGAGCAAATCGCGGTAGTTTTGCTTGGATTTCGCTACGAGTGGAC-AC--ATATTGC-TTTTGTGATTTCGGCGCGTCTA-TTGTTAAAGCACAAGGCACGTAAGT---CAGTGAGTATGCTGGTGCATTTC-TTGGCGCATGGAGGCAAATT-GGAATTCAATCCAATTTGGACCTGATATCAAA----------------------
>KF718131 Saprolegnia monilifera strain SAP1450
------CATTACCACACCAAAAAACACCCCACGTGAATGTATTCTGTATGAGGC-TTGTGCTGCTTAC--CAGCGGCTAGCCGAAGGTTTCGCAAGAAGCCGATGTCTATTTGAATCC-TTTTAACATA---TTACTG--ATCAAA-ACTGCAGACAGAAATGTATGC-ATTAAATTGAAATACAACTTTCAACAGTGGATGTCTAGGCTCGCACACCGATGAAGAACGCTGCGAACTGCGATACGTAATGCGAATTGCAGAATTCAGTGAGTCATCAAAATTTTGAACGCATATTGCACTTCCGGGTTAGTCCTGGGAGTATGTTTGTATCAGTGTCCGTAAAAACAAAATTGTTTCATTTCTTCATTGAGATGGAGCAGAATGTGAAGTGTCTTGCTTTGGCAAGTCCTTTCAAACGA-CGGTACCTGTGCGTCCTTGTGAGATGTAT---TATTTA--AAGGTATGCATGAGCTTA-CTTCGAGA--GTTTTGTGTGATGACACACAGCATTCAAAGAAAGAGCAAATCGCGGTAGTTTTGCTTGTGCTTCGGTACGAGTGGAC-AC--ATATTGCTTTTTGTTATTTTGGCGAGGTTG-TTGTCAGAAGGCAAGATGCGGAATA--AAATTGTGTATGCTGGTGCATCTC-TTGGCGTACGGAGGCAAATTGGGAATCAAATCCAATTTGGACCTGATATCAAA----------------------
>KF718125 Saprolegnia torulosa strain SAP0856
------CATTACCACACCAAAAAACACCCCACGTGAATGTATTCTGTATGAGGC-TTGTGCTGCTCAC--CAGCGGCTAGCCGAAGGTTTCGCAAGAAGCCGATGTCTATTTGAATCC-TTTTAACATA---CTACTG--ATCAAA-ACTGCAGACAGAAATGCCTGC-ATTAAATTGAAATACAACTTTCAACAGTGGATGTCTAGGCTCGCACACCGATGAAGAACGCTGCGAACTGCGATACGTAATGCGAATTGCAGAATTCAGTGAGTCATCAAAATTTTGAACGCATATTGCACTTCCGGGTTAGTCCTGGGAGTATGTTTGTATCAGTGTCCGTAAAAACAAAATTGTTTCATTTCTTCATTGAGATGAAGCAGAATGTGAAGCGTCTTGCTTTGGCAAGTCCTTTCAAACGA-CGGTACCTGTGCGTCCTTGTGAGATGTAT---TACTTA--AAGGTATGCATGAGCTTA-CTTCGAGA--GTCTTGTGTGATGACACACAACATTCAAAGAAAGAGCAAATCGCGGTAGTTTTGCTTGTGCTTCGGTACGAGTGGAC-AC--ATATTGCTTTTTGTTATTTTGGCGAGGTTG-TTGTCAGAGCGCAAGATGCGGACTA--AGATTGTGTATGCTGGTGCATCTC-TTGACGTACGGAGGCAAATTGGGAACTAAATCCAATTTGGACCTGATATCAAA----------------------
>KF718138 Saprolegnia terrestris strain SAP1327
------CATTACCACACCAAAAAACACCCCACGTGAATGTATTCTGTATGAGGC-TTGTGCTGCTTAC--CAGCGGCTAGCCGAAGGTTTCGCAAGAAGCCGATGTCTATTTGAATCCTTTTTAAATAA---TTACTG--ATCAAA-ACTGCAGACAGAAATGTTTGC-ATTAAATTGAAATACAACTTTCAACAGTGGATGTCTAGGCTCGCACACCGATGAAGAACGCTGCGAACTGCGATACGTAATGCGAATTGCAGAATTCAGTGAGTCATCAAAATTTTGAACGCATATTGCACTTCCGGGTTAGTCCTGGGAGTATGTTTGTATCAGTGTCCGTAAAAACCAAATTGTTTGATTTCTTTATTGAAATGAAGCAGAATGTGAAGTGTCTTGCTTCGGCAAGTCCTTTTAAACGA-TGGTACCTGTGCGTCCTTGTGAGATGTAT---TATTTA--AAGGTATGCATGAGCTTA-TTTCGAGA--GTTTTGTGTGATGGCACACAGCATTCAAAGAAAGAGCAAATCGCGGTAGTTTTGCTTGTGCTTCGGTACGAGTGGAC-AC--ATATTGCTTTTTGTAATTTTGGCGAGGTTG-TTGTTAGAAGGCAAGATGCGAAATA--AAATGATGTATGCTGGTGCATTTC-TTGGCGTACGGAGGCAAATTGGGAATTAAATCCAATTTGGACCTGATATCAAA----------------------
>KF718124 Saprolegnia subterranea strain SAP1293
------CATTACCACACCAAAAAACAACCCACGTGAATGTACTCTGTATTAGGC-TTTGGCCGCACCATTGAGTGGCTAGCCGAAGGCTTCGCAAGAAGCCGATG-AAATTTGAATCCTTTTGAACCAA---CGACTG--ATCAAA-ACTGCAGGCAGAAATGCGTGC-ATCGAATTGAAATACAACTTTCAGCAGTGGATGTCTAGGCTCGCACACCGATGAAGAACGCTGCGAACTGCGATACGTAATGCGAATTGCAGAATTCAGTGAGTCATCAAAATTTTGAACGCATATTGCACTTCCGGGTTAGTCCTGGGAGTATGTTTGTATCAGTGTCCGTGAACACAAACTTGTTTCATTCCTCTAGGGGGATGAAGCAGACATTGAAGTGTCTTGCTTCGGCAAGTCCTTTGAAACGA-TGGTACCTGTGCGTCCTCGTGAGATGTAT---TACACA--AAGGTATGCATGCGCTCTATTTCGACA--GTCTTGTGTGAAAGCACCCGACACTCAACGAAAGAGCAAATAGCGGTAGTTTTGCTTGTGCTTCGGCACGAGTGGAC-AC--ATATTGCTTTTTGATCGTTCGGCGAGGTCG-GTGCTGGAAGGCAAGGCACGGGATG--GAAGTATGTCTACTGGTGCATTTC-TTGGCGTATGGAAGCAAATTGGGAATTCAATCCAATTTGGACCTGATATCAAA----------------------
>KF718193 Saprolegnia anisospora strain SAP0270
------CATTACCACACCAAAAAACACCCCACGTGAATGTATTCTGTATGAGGC-TTGTGCTGCTTTTCGGAGCGGCTAGCCGAAGGTTTCGCAAGAAACCGATGTATCTTTTAATCCCTTTTACTAAA---CGACTG--ATAAAAAACTGCAGACAGAAATGTGTGC-ATTAAATTTAAATACAACTTTCAACAGTGGATGTCTAGGCTCGCACATCGATGAAGAACGCTGCGAACTGCGATACGTAATGCGAATTGCAGAATTCAGTGAGTCATCAAAATTTTGAACGCATATTGCACTTCCGGGTTAGTCCTGGGAGTATGTTTGTATCAGTGTCCGTTAATACAAAATTGTTTCATTTA----------TGAAGCAGAATGTGAAGTGTCTTGTTTCGGCAAGTCCTTTCAAATGAGTATTACCTGTACGTCCTCGTGGGATGCAC---TATATA--AAGGTATATATGATTTTGATTTCGAAA--GTCGTGTGTGATGGTATACAATTTTCGAAGGAAGAATGAATTGCGGTAGTTTTGCTTGTATTTCGGTACGAGTGAACAAT--ATATTGCTTTTTGTTGTTCTGGAGAGGTTG-ATGCTAGAAGACATGATGCGATCTC--GAATAGTATGTACTGGTGTATTCC-TTGATGTATGGAGGCAAATTGGGAACTATATCCAATTTGGACCTGATATCAAA----------------------
>KF718187 Saprolegnia megasperma strain SAP1373
------CATTACCACACCAAAAAACACCCCACGTGAATGTATTCTGTATGAGGCTTTGTGTTGCTCTTCGGAGCGACTAGCCGAAGGTTTCGCAAGAAACCGATGTATT-TTTAATCCCTTTTAAAAAA---TGACTG--ATCAAAAACTGCAGACAGAAATGTGTGC-ATTCAATTGAAATACAACTTTCAACAGTGGATGTCTAGGCTCGCACATCGATGAAGAACGCTGCGAACTGCGATACGTAATGCGAATTGCAGAATTCAGTGAGTCATCAAAATTTTGAACGCATATTGCACTTCCGGGTTAGTCCTGGGAGTATGTTTGTATCAGTGTCCGTTAATACAAAATTGTTTCATTTATT--------TGAAGCAGAATGTGAAGTGTCTTGCTTTTGCAAGTCCTTTCAAATGAGTATTACCTGTACGTCCTCGTGGGATGCAC---TATATA--AAGGTATTTATGATTTTGATTTCGAAA--GTCTTGTGTGATGGTGCACAG-CTTTGAAGGAAAAATAAATTGCGGTAGTTTTGCTTGTGCTTCGGTACAGGTGAACAAC--ATATTGCTTTTTGTGGATCTGGAGGAGTTG-GTACTGGAAGGCAAGATGCGTTTTC--AAATAGTACGTACTGGTGTATTCC-TTGATGTATGGAGGAAAATTGGGAACTATATCCAATTTGGACCTGATATCAAA----------------------
>KF718190 Saprolegnia turfosa strain SAP1279
------CATTACCACACCAAAAAAATATCCACGTGAATGTACTCTGTATGAGGTTTTGTGTTGCTCTTCGGAGCGACTAGCCGAAGGTTTCGTAAGAAACCGATGTATTTTTTAATCCCTTTTAATAAA---TGACTG--ATCAAAAACTGCAGACAGAAATGTGTGC-ATGAAATTGAAATACAACTTTCAACAGTGGATGTCTAGGCTCGCACATCGATGAAGAACGCTGCGAACTGCGATACGTAATGCGAATTGCAGAATTCAGTGAGTCATCAAAATTTTGAACGCATATTGCACTTCCGGGTTAGTCCTGGGAGTATGTTTGTATCAGTGTCCGTTAATACAAAATTGTTTCATTTA----------TGAAGCAGAATGTGAAGTGTCTTGTTTCGGCAAGTCCTTTCAAATGAGTATTACCTGTACGTCCTTGTGGGATGCAC---AATATA--AAGGTATATATTTTTTTGACTTCGAGA--GTTTTGTGTGAAGGTGCACAG-CTTTGAAGGAAAAATAAATTGCGGTAGTTTTGCTTGTGCTTCGGTACAGGTGAACAAC--ATATTGCTTTTTGTTTTTTTGGATGGGTTG-GTACTTGAAGGCAAGATGCGTTGTT--GAATAATATATACTGGTGCATTTC-TTGTCGTATGGAGGCAAATTGGGAATTCAATCCAATTTGGACCTGATATCAAA----------------------
>MN747434 Saprolegnia atlantica voucher CCIBt4335
-------------------------------CGTGAATGTATTCTGTATGAGGC-TTGTGCTGCTTTTCGGAGCGGCTAGCCGAAGGTTTCGCAAGAGACCGATGTAACTTTTAATTCCTTTTATAAAA---TGACTG--ATCAAA-ACTGCAGACAGAAATGTGTGC-ATGCAATTGAAATACAACTTTCAACAGTGGATGTCTAGGCTCGCACATCGATGAAGAACGCTGCGAACTGCGATACGTAATGCGAATTGCAGAATTCAGTGAGTCATCAAAATTTTGAACGCATATTGCACTTCCTGGTTAGTCCGGGGAGTATGTTTGTATCAGTGTCCGTCAACACAAAATTGTTTCATGTATT--------TGAAGCAGACTGTGAAGCGTCTTGTTTCGGCAAGTCCTTTTAAACGA-CGGTACCTGTACATCCTCGTGAGATGTAT---TAAATA--AAGGTATGGATGCGTCCGATGTCGAAA--GTCTCGTGTGATGGTACACAG-TGTCGATGGAGGAACGAATTGCGGTAGTTTTGCTTGTATTTCGGTACGAGTGGAC-AC--ATATTGCTTTTTGTGACTTTTGAGGTATTG-TTGCTGGAAGGCGAGATGCGGCGTT-GGAAGAGTCTGTACTGGTGCATWTC-TKGATGTATGGAGGC-AATTGGGAATAAAATCCAATTGGA-----------------------------------
>KF718140 Saprolegnia eccentrica strain SAP1288
------CATTACCACACCAAAAAACACCCCACGTGAATGTATTCTGTATGAGGCTTTGTGCTGCTCTTCGGAGCGGCTAGCCGAAGGTTTCGCAAGAGACCGATGTAAC-TTTAATTCCTTTTATAAAA---CGACTG--ATCAAA-ACTGCAGACAGAAATGTGTGC-ATTCAATTGAAATACAACTTTCAACAGTGGATGTCTAGGCTCGCACATCGATGAAGAACGCTGCGAACTGCGATACGTAATGCGAATTGCAGAATTCAGTGAGTCATCAAAATTTTGAACGCATATTGCACTTCCTGGTTAGTCCGGGGAGTATGTTTGTATCAGTGTCCGTTAACACAAAGTTGTTTCATTTATT--------TGAAGCAGAATGTGAAGTGTCTTGTTTCGGCAAGTCCTTTTAAACGA-CGGTACCTGTACGTCCTCGTGAGATGTAT---TATACA--AAGGTATTGATGAGTTCGATTTCGAAA--GTCTTGTGTGATGGTATGCAGTTTTCGAGGGATGAACGAATTGCGGTAGTTTTGCTTGTGCTTCGGTACGAGTGGAC-AC--ATATTGCTTTTTGTGAGTTCTGAGAGATTG-TTGCTGGAAGGCAAGATGCGGAGTC-GGAGTTGTTTCTACTGGTGCATCTC-TTGATGTATGGAGGCAAATTGGGAACTAACTCCAATTTGGACCTGATATCAAA----------------------
>AY647194 Saprolegnia semihypogyna
AAGGATCATTACCACACCAAAAAACACCCCACGTGAATGTATTCTGTATGAGGCTTTGTGCTGCTCTTCGGAGCGGCTAGCCGAAGGTTTCGCAAGAGACCGATGTAAC-TTTAATTCCTTTTATAAAA---CGACTG--ATCAAA-ACTGCAGACAGAAATGTGTGC-ATTCAATTGAAATACAACTTTCAACAGTGGATGTCTAGGCTCGCACATCGATGAAGAACGCTGCGAACTGCGATACGTAATGCGAATTGCAGAATTCAGCGAGTCATCAAAATTTTGAACGCATATTGCACTTCCTGGTTAGTCCGGGGAGTATGTTTGTATCAGTGTCCGTTAACACAAAGTTGTTTCATTCATT--------TGAAGCAGAATGTGAAGTGTCTTGTTTCGGCAAGTCCTTTTAAACGA-CGGTACCTGTACGTCCTCGTGAGATGTAT---TATACA--AAGGTATTGATGAGTTCGATTTCGAAA--GTCTTGTGTGATGGTATGCAGTTTTCGAGGGATGAACGAATTGCGGTAGTTTTGCTTGTGCTTCGGTACGAGTGGAC-AC--ATATTGCTTTTTGTGAGTTCTGAGAGATTG-TTGCTGGAAGGCAAGATGCGGAGTC-GGAGTTGTTTCTACTGGTGCATCTC-TTGATGTATGGAGGCAAATTGGGAACTAACTCCAATTTGGACCTGATATCAAACAAGACTACCCGCTGAACTTAA
>KX528018 Saprolegnia milanezii voucher CCIBt 4001
AAGGATCATTACCACACCAAAAAACACCCCACGTGAATGTATTCTGTATGAGGCTTTGTGCTGCTTTTCGGAGCGGCTAGCCGAAGGTTTCGCAAGAGACCGATGTAAA-TTTAATTCCTTTTATAAAA---TGACTG--ATCAAA-ACTGCAGACAGAAATGTGTGC-ATTCAATTGAAATACAACTTTCAACAGTGGATGTCTAGGCTCGCACATCGATGAAGAACGCTGCGAACTGCGATACGTAATGCGAATTGCAGAATTCAGTGAGTCATCAAAATTTTGAACGCATATTGCACTGCCGGGTTAGCCCTGGCAGTATGTTTGTATCAGTGTCCGTTAACACAAAATTGTTTCATTTATT--------TGGAGCAGAATGTGAAGTGTCTTGTTTCGGCAAGTCCTTTTAAACGA-CGGTACCTGTACGTCCTTGTGAGATGTAT---TATACA--AAGGTATTTATGAGTTCAATTTCGAAA--GTCTTGTGTGATGGTATGCAGTTTTCGAAGGATGAACGAATTGCGGTAGTTTTGCTTGTATTTCGGTACGAGTGGAC-AC--ATATTGCTTTTTGTGATTTCTGAGAGATTG-TTGCTGGAAGGCAAGATGCGGAATT-GGAATTGTATCTACTGGTGCATTTC-TTGATGTATGGAGGCAAATTGGGAATTCAATCCAATTTGGACCTGATATCAAACAAGACTACCCGCTGAACTTAA
>KF718143 Saprolegnia furcata strain SAP1294
------CATTACCACACCAAAAAACAACCCACGTGAATGTATTCTGTATGAGGCTTTGTGCTGCTTTTCGGAGCGGCTAGCCGAAGGTTTCGCAAGAAACCGATGTAAC-TTTAATTCCTTTTATAAAA---TGACTG--ATCAAA-ACTGCAGACAGAAATGTGTGC-ATTCAATTGAAATACAACTTTCAACAGTGGATGTCTAGGCTCGCACATCGATGAAGAACGCTGCGAACTGCGATACGTAATGCGAATTGCAGAATTCAGTGAGTCATCAAAATTTTGAACGCATATTGCACTGCCGGGTTAGTCCTGGCAGTATGTTTGTATCAGTGTCCGTTAACAACAAATTGTTTCATTTT----------TGAAGCAGAATGTGAAGTGTCTTGTTTCGGCAAGTCCTTTTAAACGA-CGGTACCTGTACGTCCTTGTGAGATGTAT---TATTCA--AAGGTATTTATGAGTTCGATTTCGAAA--GTCCTGTGTGATGGTATACAG-TTTCGACGGAAGAACGAATTGCGGTAGTTTTGCTTGTACCTCGGTACGAGTGGAC-AC--ATATTGCTTTTTGTGATTTTTGAGAGGTTG-TTACTGGAAGGCAGGATGCGAGGTC-GAATTTGTTTTTACTGGTGCATCTC-TTGACGTATGGAGGCAAATTGGGAATTCAATCCAATTTGGACCTGATATCAAA----------------------
>KT213556 Saprolegnia truncata voucher CCIBt 3988
------------------------------ACGTGAATGTATTCTGTATGAGGC-TTGTGCTGCTTCTCGGAGCGGCTAGCCGAAGGTTTCGCAAGAGACCGATGCATT-TTGAATCCTTTTTAAAAAA---TTACTG--ATCAAATATTGCAGACAGAAATGTGTGC-ATTGAATTGAAATACAACTTTCAACAGTGGATGTCTAGGCTCGCACATCGATGAAGAACGCTGCGAACTGCGATACGTAATGCGAATTGCAGAATTCAGTGAGTCATCAAAATTTTGAACGCATATTGCACTTCCGGGTTAGTCCTGGGAGTATGTTTGTATCAGTGTCCGTTCACACAAATTTGTTTCATTTATT--------TGGAGCAGAATGTGAAGTGTCTTGTTTCGGCAAGTCCTTTTAAACGA-ACGTACCTGTACGTCCTCGTGAGATGTAT---TATACA--AAGGTATGCATGAGTTTGACGTCGAAA--GTCCTGTGTGATGGTATGCAGTTTTCGAAGGAAAAATAAATTGCGGTAGTTTTGCTTGTATTTCGGTACGAGTGAACAAA--ATATTGCTTTTTGTTGTTCTGGAGAGGTTG-CTGCTGGAAGGCAGGATGCGGTGTT-GAAATTGTGTGTGCTGGTGCATTTC-TTGATGTATGGAGGCAAATTGGG----------------------------------------------------
>HQ643999 Saprolegnia monoica voucher CBS53967
-----------CCACACCAAAAAACACCCCACGTGAATGTATTCTGTATGAGGCTTTGTGCTGCTCCTCGGGGCGGCTAGCCGAAGGTTTCGCAAGGAACCGATGTCAC-TTAAATCCATTTTATTTAA---TTACTG--ATCAAAAACTGCAGACAGAAATGTGTGC-ATTAAATTGAAATACAACTTTCAACAGTGGATGTCTAGGCTCGCACATCGATGAAGAACGCTGCGAACTGCGATACGTAATGTGAATTGCAGAATTCAGTGAATCATCAAAATTTTGAACGCATATTGCACTTCCGGGTTAGTCCTGGGAGTATGTTTGTATCAGTGTCCGTCAATACAAAATTGTTTTCTTTATT--------GAGAGCAGAATGTGAGG-GTCTTGCTCCGGCAAGTCCTTTCAAATGAGTATTGCCTGTACGTCCTCGTGGGATGCAC---AATATA--AAGGCACATTCAATTTCAGCCTCGAAA--GTCTTGTGTGATGGTATACAATTTTCGACGGAGGAATAAATTGCGGTAGTTTTGCTTGTGTTTCGGCACGGGTAGACATC--ATATTGCTTTTTGTTGTTTCGGAGGAGTTG-GTATCAGAGCACCGGATGCGTTGTT--GATTTGTGTGTGCTGGTGCATTTC-TTGATGTATGGAAGCAAATTGGGAACTACATCCAATTTGGACCTGATATCAAACAAGACTACCCGCTGAACTTAA
>MN747437 Saprolegnia blelhamensis voucher CCIBt4354
------CATTACCACACCAAAAAA-ACCCCACGTGAATGTACTCTGTATTAGGCTTT---CTGCTCTTCGGAGCGGTTTGCCGAAGGTTTCTTTTGAGACCGATGTATC-TTTAATCCCTTTTATTAAA---TTCCTG--ATCAAACATTGCAGACAGAAATGTGTGC-ATTCAATTGAAATACAACTTTAATCAGTGGATGTCTAGGCTCGCACATCGATGAAGAACGCTGCGAACTGCGATACGTAATGCGAATTGCAGAATTCAGTGAGTCATCAAAATTTTGAACGCATATTGCACTTCCGGGTTAGTCCTGGGAGTATGCTTGTATCAGTGTCCGTTAATACAAAATTGTTTCATTTATT--------TGAAACAGAACGTGAAGCGTCTTGTTTCGGCAAGTCCTTTCAAACGAGTATTACCTGTACGTCCTCGTGGGATATAC---AATATA--AAGGTATTTACGATTTCTACTTCGAAA--A-CCGGTTTGACGGTACACAA-CATCGAAGGATGAATGAATTGCGGTAGTTTTTCTTGTGCTT--GCACGAGGGAAC-AC--ATATTGCTTTTTGTGATTCTGGAGAGGTTG-GTATTGGAAGGCATGGGGCGTTGTA--GAATAGTATCTACTGGTGTATTCC-TTGGCGTATGGAGGCAAATTGGGAACTATATCCAATTTGGA----------------------------------
>KF718178 Saprolegnia asterophora strain SAP1296
------CATTACCACACCAAAAAAACACCCACGTGAATGTATTCTTTATTAGGC-TTGCATACCCCTTGGGGTGAGCTTGCCGAAGGTTTCGTAAGAGACCGATGTACT-TTTAATCCCTTTTATAAAA---TAACTG--ATCAAACATTGCAGACAGAAATGTGTGC-ATTTAATTGAAATACAACTCTGACCAGTGGATGTCTAGGCTCGCACATCGATGAAGAACGCTGCGAACTGCGATACGTAATGCGAATTGCAGAATTCAGTGAGTCATCAAAATTTTGAACGCATATTGCACTTCCGGGTTAGTCCTGGGAGTATGCTTGTATCAGTGTCCGTTAATACAAACTTGTTTCATTTATT--------TGAAACAGAATGTGGAG-GTCTTGTTTCGGCAAGTCCTTTTAAACGA-CACTACCTGTACGTCCTCGTGGGATATAC---AATATA--CAGGTTACTATGATTTCAATTTCTGAG--GTCCTGTTCAACTGTA-ACAG-CTTAGAAGGAGGAATAAATTGCGGTAGTTTTGCTTGAGTTTCGGCTCGAGTGAAC-ATCAATATTGCTTTTTGTTGTTCTGGATGGGTTG-CGGCGGAAGTGCAGGATTGGAGGTT--GAATAGTAGTGACTGGTGTATTCC-TTGACGTATGGAGGCAAATTGGGAACTATATCCAATTTGGACCTGATATCAAG----------------------
>KF718203 Achlya caroliniana strain SAP1240
---------------------------TCCACGTGAATGTATTCTGTATTAGGCTTGGTGCTACCT---AGTGTAGCTAGCCGAAGGTTCTAGAGAGAACTGATGTTTAATTGAATCCCTTTTATATTAAATGAACTGACATCAAT-ATTGCAGATAGAAATATATGC-ATGTAATTGAAATACAACTTTCAACAGTGGATGTCTAGGCTCGCACATCGATGAAGAACGCTGCGAACTGCGATACGTAATGCGAATTGCAGAATTCAGTGAGTCATCAAAATTTTGAACGCATATTGCACTTTCGGGTTAGTCCTGGGAGTATGTTTGTATCAGTGTCCGTTTCAAACCAATTGTTTCATGTATT--------TGAAGCAGAATGTGAAGTGTCTTGTTCTAACAAGTCCTTTTAAATGAAACGTACCTATATA-CAACGTAAGAAGCATACCAATATA--AAGGTGTGTATCATTTGAATTTCAATATTGTTTTGTATGAATGTACATGA-CGTTGAAAGTAAAATGAATTGCGGTAGTTTTGCTTGTACTT--GTACGAGTGAACAAT--ATATTGCTTTTTGTTTTATTGTAGATGTGT-GTATTGAAGTATGAAATAAGGAGTTTATAATGATATATACTGGGTTGTTTCTTTAGTATATAGAAGCAAAT-GGGAAATATATCCAATTTGGACCTGATATCAAA----------------------
