# Supplementary material for: Description of Saprolegnia velencensis sp. n. (Oomycota), a novel water mold species from Lake Velence, Hungary
Source: PLoS One. 2024 Mar 20;19(3):e0298814. doi: 10.1371/journal.pone.0298814 (PMC10954141; doi:10.1371/journal.pone.0298814)
Supplement: S2 Dataset — (TXT) [file pone.0298814.s003.txt]

>MH048487 Saprolegnia parasitica isolate CBS 223.65
-------------------------------------------------------------------------------------------------------------------GATTTCCAGCTCTCGCTCGCGATCAAGTCTAAGACCATCTCGAACGGCCTGCGCTACTCGCTCGCGACGGGCAATTGGGGCATGCAAAAGACGGCGTCGAAAGCCGGCGTGTCGCAGGTGCTCAACCGACTCACGTACGCGTCGTCGTTGAGTCACTTGCGCCGGCTCAACACGCCACTCGGGCGCGAAGGCAAGCAGGCCAAGCCGCGCCAGCTCCACAACACGCATTGGGGCATGATTTGCCCGGCCGAGACGCCGGAGGGCCAAGCCGTCGGTCTTGTCAAGAACCTCGCGCTCATGGCGTACATCTCGGTCGGGTCGCCCCAGGCGCCGATTCTCGAGTTTCTCGAAGAGTGGGCGACCGAGAACCTCGAGGAGATCAAGCCGCAGATCATTCCGACAGCGACCAAGATTTTCGTCAACGGCAACTGGGTCGGTGTCCATCGCGAGCCGAACGAGCTCGTCAAGACGCTGCGGTCGCTGCGTCGCTGCGTCG
>MH048499 Saprolegnia parasitica isolate CBS 113187
-------------------------------------------------------------------------------------------------------------------GATTTCCAGCTCTCGCTCGCGATCAAGTCTAAGACCATCTCGAACGGCCTGCGCTACTCGCTCGCGACGGGCAATTGGGGCATGCAAAAGACGGCGTCGAAAGCCGGCGTGTCGCAGGTGCTCAACCGACTCACGTACGCGTCGTCGTTGAGTCACTTGCGCCGGCTCAACACGCCRCTCGGGCGCGAAGGCAAGCAGGCCAAGCCGCGCCAGCTCCACAACACGCATTGGGGCATGATTTGCCCGGCCGAGACGCCGGAGGGCCAAGCCGTCGGTCTTGTCAAGAACCTCGCGCTCATGGCGTACATCTCGGTCGGGTCGCCCCAGGCGCCGATTCTCGAGTTTCTCGAAGAGTGGGCGACCGAGAACCTCGAGGAGATCAAGCCGCAGATCATTCCGACAGCGACCAAGATTTTCGTCAACGGCAACTGGGTCGGTGTCCATCGCGAGCCGAACGAGCTCGTCAAGACGCTGCGGTCGCTGCGTCGCTGCGTCG
>MH048488 Saprolegnia parasitica isolate CBS 344.62
-------------------------------------------------------------------------------------------------------------------GATTTCCAGCTCTCGCTCGCGATCAAGTCCAAAACGATCTCGAACGGCCTGCGCTACTCGCTCGCGACTGGCAATTGGGGCATGCAAAAGACCGCGTCGAAAGCCGGCGTGTCGCAGGTGCTCAACCGACTCACGTACGCGTCGTCGTTGAGTCACTTGCGCCGCCTCAACACGCCGCTGGGGCGCGAAGGCAAGCAGGCCAAGCCGCGCCAGCTCCACAACACGCATTGGGGCATGATTTGCCCGGCCGAGACGCCGGAGGGCCAAGCCGTCGGCCTTGTCAAGAACCTTGCGCTCATGGCGTACATCTCGGTCGGGTCGCCCCAGGCGCCGATTCTCGAGTTTCTCGAAGAGTGGGCGACCGAGAACCTCGAGGAGATCAAGCCGCAGATCATTCCGACGGCGACCAAGATCTTTGTGAACGGCAACTGGGTCGGTGTCCATCGCGAGCCGAACGAGCTCGTGAAAACGCTGCGGTCGCTGCGTCGCTGCGTCG
>MH048493 Saprolegnia parasitica isolate S040
-------------------------------------------------------------------------------------------------------------------GATTTCCAGCTCTCGCTCGCGATCAAGTCCAAAACGATCTCGAACGGCCTGCGCTACTCGCTCGCGACTGGCAATTGGGGCATGCAAAAGACCGCGTCGAAAGCCGGCGTGTCGCAGGTGCTCAACCGACTCACGTACGCGTCGTCGTTGAGTCACTTGCGCCGCCTCAACACGCCRCTGGGGCGCGAAGGCAAGCAGGCCAAGCCGCGCCAGCTCCACAACACGCATTGGGGCATGATTTGCCCGGCCGAGACGCCGGAGGGCCAAGCCGTCGGCCTTGTCAAGAACCTYGCGCTCATGGCGTACATCTCGGTCGGGTCGCCCCAGGCGCCGATYCTCGAGTTTCTCGAAGAGTGGGCGACCGAGAACCTCGAGGAGATCAAGCCGCAGATCATTCCGACRGCGACCAAGATCTTTGTGAACGGCAACTGGGTCGGTGTCCATCGCGAGCCGAACGAGCTCGTGAARACGCTGCGGTCGCTGCGTCGCTGCGTCG
>MH048496 Saprolegnia parasitica isolate S069
-------------------------------------------------------------------------------------------------------------------GATTTCCAGCTCTCGCTCGCGATCAAGTCCAAAACGATCTCGAACGGCCTGCGCTACTCGCTCGCGACYGGCAATTGGGGCATGCAAAAGACCGCGTCGAAAGCCGGCGTGTCGCAGGTGCTCAACCGACTCACGTACGCGTCGTCGTTGAGTCACTTGCGCCGCCTCAACACGCCGCTGGGGCGCGAAGGCAAGCAGGCCAAGCCGCGCCAGCTCCACAACACGCATTGGGGCATGATTTGCCCGGCCGAGACGCCGGAGGGCCAAGCCGTCGGCCTCGTCAAGAACCTTGCGCTCATGGCGTACATCTCGGTCGGGTCGCCCCAGGCGCCGATYCTCGAGTTTCTCGAAGAGTGGGCGACCGAGAACCTCGAGGAGATCAAGCCGCAGATCATTCCGACGGCGACCAAGATCTTTGTGAACGGCAACTGGGTCGGTGTCCATCGCGAGCCGAACGAGCTYGTGAAAACGCTGCGGTCGCTGCGTCGCTGCGTCG
>MH048494 Saprolegnia parasitica isolate CBS 300.32
-------------------------------------------------------------------------------------------------------------------GATTTCCAGCTCTCGCTCGCGATCAAGTCCAAAACGATCTCGAACGGCCTGCGCTACTCGCTCGCGACCGGCAATTGGGGCATGCAAAAGACCGCGTCGAAAGCCGGCGTGTCGCAGGTGCTCAACCGACTCACGTACGCGTCGTCGTTGAGTCACTTGCGCCGCCTCAACACGCCGCTGGGGCGCGAAGGCAAGCAGGCCAAGCCGCGCCAGCTCCACAACACGCATTGGGGCATGATTTGCCCGGCCGAGACGCCGGAGGGCCAAGCCGTCGGCCTTGTCAAGAACCTCGCGCTCATGGCGTACATCTCGGTCGGGTCGCCCCAGGCGCCGATCCTCGAGTTTCTCGAAGAGTGGGCGACCGAGAACCTCGAGGAGATCAAGCCGCAGATCATTCCGACGGCGACCAAGATCTTTGTGAACGGCAACTGGGTCGGTGTCCATCGCGAGCCGAACGAGCTTGTGAAAACGCTGCGGTCGCTGCGTCGCTGCGTCG
>MH048497 Saprolegnia parasitica isolate S092
-------------------------------------------------------------------------------------------------------------------GATTTCCAGCTCTCGCTCGCGATCAAGTCCAAAACGATCTCGAACGGCCTGCGCTACTCGCTCGCGACTGGCAATTGGGGCATGCAAAAGACCGCGTCGAAAGCCGGCGTGTCGCAGGTGCTCAACCGACTCACGTACGCGTCGTCGTTGAGTCACTTGCGCCGCCTCAACACGCCGCTGGGGCGCGAAGGCAAGCAGGCCAAGCCGCGCCAGCTCCACAACACGCATTGGGGCATGATTTGCCCGGCCGAGACGCCGGAGGGCCAAGCCGTCGGCCTTGTCAAGAACCTCGCGCTCATGGCGTACATCTCGGTCGGGTCGCCCCAGGCGCCGATTCTCGAGTTTCTCGAAGAGTGGGCGACCGAGAACCTCGAGGAGATCAAGCCGCAGATCATTCCGACAGCGACCAAGATCTTTGTGAACGGCAACTGGGTCGGTGTCCATCGCGAGCCGAACGAGCTTGTGAAAACGCTGCGGTCGCTGCGTCGCTGCGTCG
>MH048489 Saprolegnia parasitica isolate S001
-------------------------------------------------------------------------------------------------------------------GATTTCCAGCTCTCGCTCGCGATCAAGTCCAAAACGATCTCGAACGGCCTGCGCTACTCGCTCGCGACGGGCAATTGGGGCATGCAAAAGACCGCGTCGAARGCYGGCGTGTCGCAGGTGCTCAACCGACTCACGTACGCGTCGTCGTTGAGTCACTTGCGCCGCCTCAACACGCCRCTSGGGCGCGAAGGCAAGCAGGCCAAGCCGCGCCAGCTCCACAACACGCATTGGGGCATGATTTGCCCGGCCGAGACGCCGGAGGGCCAAGCCGTCGGYCTTGTCAAGAACCTCGCGCTCATGGCGTACATCTCGGTCGGGTCGCCCCAGGCGCCGATTCTCGAGTTTCTCGAAGAGTGGGCGACCGAGAACCTCGAGGAGATCAAGCCGCAGATCATTCCGACRGCGACCAAGATCTTTGTSAACGGCAACTGGGTCGGTGTCCATCGCGAGCCGAACGAGCTTGTGAAAACGCTGCGGTCGCTGCGTCGCTGCGTCG
>MH048490 Saprolegnia parasitica isolate S016
-------------------------------------------------------------------------------------------------------------------GATTTCCAGCTCTCGCTCGCGATCAAGTCCAAAACGATCTCGAACGGCCTGCGCTACTCGCTCGCGACKGGCAATTGGGGCATGCAAAAGACCGCGTCGAARGCYGGCGTGTCGCAGGTGCTCAACCGACTCACGTACGCGTCGTCGTTGAGTCACTTGCGCCGCCTCAACACGCCRCTSGGGCGCGAAGGCAAGCAGGCCAAGCCGCGCCAGCTCCACAACACGCATTGGGGCATGATTTGCCCGGCCGAGACGCCGGAGGGCCAAGCCGTCGGYCTTGTCAAGAACCTCGCGCTCATGGCGTACATCTCGGTCGGGTCGCCCCAGGCGCCGATTCTCGAGTTTCTCGAAGAGTGGGCGACCGAGAACCTCGAGGAGATCAAGCCGCAGATCATTCCGACRGCGACCAAGATCTTTGTSAACGGCAACTGGGTCGGTGTCCATCGCGAGCCGAACGAGCTTGTGAAAACGCTGCGGTCGCTGCGTCGCTGCGTCG
>MH048491 Saprolegnia parasitica isolate S026
-------------------------------------------------------------------------------------------------------------------GATTTCCAGCTCTCGCTCGCGATCAAGTCCAAAACGATCTCGAACGGCCTGCGCTACTCGCTCGCGACKGGCAATTGGGGCATGCAAAAGACCGCGTCGAARGCYGGCGTGTCGCAGGTGCTCAACCGACTCACGTACGCGTCGTCGTTGAGTCACTTGCGCCGCCTCAACACGCCRCTSGGGCGCGAAGGCAAGCAGGCCAAGCCGCGCCAGCTCCACAACACGCATTGGGGCATGATTTGCCCGGCCGAGACGCCGGAGGGCCAAGCCGTCGGYCTTGTCAAGAACCTCGCGCTCATGGCGTACATCTCGGTCGGGTCGCCCCAGGCGCCGATTCTCGAGTTTCTCGAAGAGTGGGCGACCGAGAACCTCGAGGAGATCAAGCCGCAGATCATTCCGACRGCGACCAAGATCTTTGTGAACGGCAACTGGGTCGGTGTCCATCGCGAGCCGAACGAGCTTGTGAAAACGCTGCGGTCGCTGCGTCGCTGCGTCG
>MH048492 Saprolegnia parasitica isolate S070
-------------------------------------------------------------------------------------------------------------------GATTTCCAGCTCTCGCTCGCGATCAAGTCCAAGACCATCTCGAAYGGMCTGCGCTACTCGCTCGCGACKGGCAATTGGGGCATGCAAAAGACSGCGTCGAAAGCCGGCGTGTCGCAGGTGCTCAACCGACTCACGTACGCGTCGTCGTTGAGTCACTTGCGCCGSCTCAACACGCCGCTSGGGCGCGAAGGCAAGCAGGCCAAGCCGCGCCAGCTCCACAACACGCATTGGGGCATGATTTGCCCRGCCGAGACGCCGGAGGGCCAAGCCGTCGGYCTTGTCAAGAACCTCGCGCTCATGGCGTACATCTCGGTCGGGTCGCCCCAGGCGCCGATTCTCGAGTTTCTCGAAGAGTGGGCGACCGAGAACCTCGAGGAGATCAAGCCGCAGATCATTCCGACRGCGACCAAGATYTTYGTSAACGGCAACTGGGTCGGTGTCCATCGCGAGCCGAACGAGCTYGTGAAAACGCTGCGGTCGCTGCGTCGCTGCGTCG
>MH048498 Saprolegnia parasitica isolate S098
-------------------------------------------------------------------------------------------------------------------GATTTCCAGCTCTCGCTCGCGATCAAGTCYAAGACCATCTCGAACGGMCTGCGCTACTCGCTCGCGACKGGCAATTGGGGCATGCAAAAGACSGCGTCGAAAGCCGGCGTGTCGCAGGTGCTCAACCGACTCACGTACGCGTCGTCGTTGAGTCACTTGCGCCGSCTCAACACGCCGCTSGGGCGCGAAGGCAAGCAGGCCAAGCCGCGCCAGCTCCACAACACGCATTGGGGCATGATTTGCCCGGCCGAGACGCCGGAGGGCCAAGCCGTCGGYCTTGTCAAGAACCTCGCGCTCATGGCGTACATCTCGGTCGGGTCGCCCCAGGCGCCGATTCTCGAGTTTCTCGAAGAGTGGGCGACCGAGAACCTCGAGGAGATCAAGCCGCAGATCATTCCGACRGCGACCAAGATYTTYGTSAACGGCAACTGGGTCGGTGTCCATCGCGAGCCGAACGAGCTYGTGAAAACGCTGCGGTCGCTGCGTCGCTGCGTCG
>XM_012346849.1 Saprolegnia parasitica CBS 223.65
CAACAAACGCCTCGATCTGGCCGGGCCGCTCCTTGGCGGGCTCTTCCGCATCCTCTTCAAGAAGCTCACAAAGGACGTGAAAGGATACCTCCAAAAGTGCGTCGACGCGGGCCGCGATTTCCAGCTCTCGCTCGCGATCAAGTCTAAGACCATCTCGAACGGCCTGCGCTACTCGCTCGCGACGGGCAATTGGGGCATGCAAAAGACGGCGTCGAAAGCCGGCGTGTCGCAGGTGCTCAACCGACTCACGTACGCGTCGTCGTTGAGTCACTTGCGCCGGCTCAACACGCCACTCGGGCGCGAAGGCAAGCAGGCCAAGCCGCGCCAGCTCCACAACACGCATTGGGGCATGATTTGCCCGGCCGAGACGCCGGAGGGCCAAGCCGTCGGTCTTGTCAAGAACCTCGCGCTCATGGCGTACATCTCGGTCGGGTCGCCCCAGGCGCCGATTCTCGAGTTTCTCGAAGAGTGGGCGACCGAGAACCTCGAGGAGATCAAGCCGCAGATCATTCCGACAGCGACCAAGATTTTCGTCAACGGCAACTGGGTCGGTGTCCATCGCGAGCCGAACGAGCTCGTCAAGACGCTGCGGTCGCTGCGTCGCTGCGTCG
>OQ270758 Saprolegnia parasitica SAP134 RPB2
CAACAAACGCCTCGATCTGGCCGGGCCGCTCCTTGGCGGGCTCTTCCGCATCCTCTTCAAGAAGCTCACAAAGGACGTGAAAGGATACCTCCAAAAGTGCGTCGACGCGGGCCGCGATTTCCAGCTCTCGCTCGCGATCAAGTCCAAGACCATCTCGAACGGCCTGCGCTACTCGCTCGCGACGGGCAATTGGGGCATGCAAAAGACGGCGTCGAAAGCCGGCGTGTCGCAGGTGCTCAACCGACTCACGTACGCGTCGTCGTTGAGTCACTTGCGCCGGCTCAACACGCCGCTSGGGCGCGAAGGCAAGCAGGCCAAGCCGCGCCAGCTCCACAACACGCATTGGGGCATGATTTGCCCAGCCGAGACGCCGGAGGGCCAAGCCGTCGGTCTTGTCAAGAACCTCGCGCTCATGGCGTACATCTCGGTCGGGTCGCCCCAGGCGCCGATTCTCGAGTTTCTCGAAGAGTGGGCGACCGAGAACCTCGAGGAGATCAAGCCGCAGATCATTCCGACAGCGACCAAGATTTTCGTCAACGGCAACTGGGTCGGTGTCCATCGCGAGCCGAACGAGCTTGTGAAAACGCTGCGGTCGCTGCGTCGCTGCGTCG
>OQ270759 Saprolegnia parasitica SAP139 RPB2
CAACAAACGCCTCGATCTGGCCGGGCCGCTCCTTGGCGGGCTCTTCCGCATCCTCTTCAAGAAGCTCACRAAGGAYGTGAAAGGATACCTCCAAAAGTGCGTCGACGCGGGCCGCGATTTCCAGCTCTCGCTCGCGATCAAGTCCAAGACCATCTCGAACGGCCTGCGCTACTCGCTCGCGACGGGCAATTGGGGCATGCAAAAGACGGCGTCGAAAGCCGGCGTGTCGCAGGTGCTCAACCGACTCACGTACGCGTCGTCGTTGAGTCACTTGCGCCGGCTCAACACGCCGCTSGGGCGCGAAGGCAAGCAGGCCAAGCCGCGCCAGCTCCACAACACGCATTGGGGCATGATTTGCCCRGCCGAGACGCCGGAGGGCCAAGCCGTCGGTCTTGTCAAGAACCTCGCGCTCATGGCGTACATCTCGGTCGGGTCGCCCCAGGCGCCGATTCTCGAGTTTCTCGAAGAGTGGGCGACCGAGAACCTCGAGGAGATCAAGCCGCAGATCATTCCGACAGCGACCAAGATCTTCGTCAACGGCAACTGGGTCGGTGTCCATCGCGAGCCGAACGAGCTTGTGAAAACGCTGCGGTCGCTGCGTCGCTGCGTCG
>OQ270772 Saprolegnia parasitica SAP236 RPB2
CAACAAACGCCTCGATCTGGCCGGGCCGCTCCTTGGCGGGCTCTTCCGCATCCTCTTCAAGAAGCTCACAAAGGACGTGAAAGGATACCTCCAAAAGTGCGTCGACGCGGGCCGCGATTTCCAGCTCTCGCTCGCGATCAAGTCTAAGACCATCTCGAACGGCCTGCGCTACTCGCTCGCGACGGGCAATTGGGGCATGCAAAAGACGGCGTCGAAAGCCGGCGTGTCGCAGGTGCTCAACCGACTCACGTACGCGTCGTCGTTGAGTCACTTGCGCCGGCTCAACACGCCACTCGGGCGCGAAGGCAAGCAGGCCAAGCCGCGCCAGCTCCACAACACGCATTGGGGCATGATTTGCCCGGCCGAGACGCCGGAGGGCCAAGCCGTCGGTCTTGTCAAGAACCTCGCGCTCATGGCGTACATCTCGGTCGGGTCGCCCCAGGCGCCGATTCTCGAGTTTCTCGAAGAGTGGGCGACCGAGAACCTCGAGGAGATCAAGCCGCAGATCATTCCGACAGCGACCAAGATTTTCGTCAACGGCAACTGGGTCGGTGTCCATCGCGAGCCGAACGAGCTTGTGAAAACGCTGCGGTCGCTGCGTCGCTGCGTCG
>OQ270760 Saprolegnia parasitica SAP147B RPB2
CAACAAACGCCTCGATCTGGCCGGCCCGCTCCTTGGCGGGCTCTTCCGCATCCTCTTCAAGAAGCTCACAAAGGACGTGAAAGGATACCTCCAAAAGTGCGTCGACGCGGGCCGCGATTTCCAGCTCTCGCTCGCGATCAAGTCTAAGACCATCTCGAACGGCCTGCGCTACTCGCTCGCGACGGGCAATTGGGGCATGCAAAAGACGGCGTCGAAAGCCGGCGTGTCGCAGGTGCTCAACCGACTCACGTACGCGTCGTCGTTGAGTCACTTGCGCCGGCTCAACACGCCGCTCGGGCGCGAAGGCAAGCAGGCCAAGCCGCGCCAGCTCCACAACACGCATTGGGGCATGATTTGCCCGGCCGAGACGCCGGAGGGCCAAGCCGTCGGTCTTGTCAAGAACCTCGCGCTCATGGCGTACATCTCGGTCGGGTCGCCCCAGGCGCCGATTCTCGAGTTTCTCGAAGAGTGGGCGACCGAGAACCTCGAGGAGATCAAGCCGCAGATCATTCCGACAGCGACCAAGATTTTCGTCAACGGCAACTGGGTCGGTGTCCATCGCGAGCCAAACGAGCTCGTCAAGACGCTGCGGTCGCTGCGTCGCTGCGTCG
>OQ270761 Saprolegnia parasitica SAP204 RPB2
CAACAAACGCCTCGATCTGGCCGGCCCGCTCCTTGGCGGGCTCTTCCGCATCCTCTTCAAGAAGCTCACAAAGGACGTGAAAGGATACCTCCAAAAGTGCGTCGACGCGGGCCGCGATTTCCAGCTCTCGCTCGCGATCAAGTCTAAGACCATCTCGAACGGCCTGCGCTACTCGCTCGCGACGGGCAATTGGGGCATGCAAAAGACGGCGTCGAAAGCCGGCGTGTCGCAGGTGCTCAACCGACTCACGTACGCGTCGTCGTTGAGTCACTTGCGCCGGCTCAACACGCCGCTCGGGCGCGAAGGCAAGCAGGCCAAGCCGCGCCAGCTCCACAACACGCATTGGGGCATGATTTGCCCGGCCGAGACGCCGGAGGGCCAAGCCGTCGGTCTTGTCAAGAACCTCGCGCTCATGGCGTACATCTCGGTCGGGTCGCCCCAGGCGCCGATTCTCGAGTTTCTCGAAGAGTGGGCGACCGAGAACCTCGAGGAGATCAAGCCGCAGATCATTCCGACAGCGACCAAGATTTTCGTCAACGGCAACTGGGTCGGTGTCCATCGCGAGCCAAACGAGCTCGTCAAGACGCTGCGGTCGCTGCGTCGCTGCGTCG
>OQ270763 Saprolegnia parasitica SAP197 RPB2
CAACAAACGCCTCGATCTGGCCGGCCCGCTCCTTGGCGGGCTCTTCCGCATCCTCTTCAAGAAGCTCACAAAGGACGTGAAAGGATACCTCCAAAAGTGCGTCGACGCGGGCCGCGATTTCCAGCTCTCGCTCGCGATCAAGTCTAAGACCATCTCGAACGGCCTGCGCTACTCGCTCGCGACGGGCAATTGGGGCATGCAAAAGACGGCGTCGAAAGCCGGCGTGTCGCAGGTGCTCAACCGACTCACGTACGCGTCGTCGTTGAGTCACTTGCGCCGGCTCAACACGCCGCTCGGGCGCGAAGGCAAGCAGGCCAAGCCGCGCCAGCTCCACAACACGCATTGGGGCATGATTTGCCCGGCCGAGACGCCGGAGGGCCAAGCCGTCGGTCTTGTCAAGAACCTCGCGCTCATGGCGTACATCTCGGTCGGGTCGCCCCAGGCGCCGATTCTCGAGTTTCTCGAAGAGTGGGCGACCGAGAACCTCGAGGAGATCAAGCCGCAGATCATTCCGACAGCGACCAAGATTTTCGTCAACGGCAACTGGGTCGGTGTCCATCGCGAGCCAAACGAGCTCGTCAAGACGCTGCGGTCGCTGCGTCGCTGCGTCG
>OQ270762 Saprolegnia parasitica SAP209A RPB2
CAACAAACGCCTCGATCTGGCCGGCCCGCTCCTTGGCGGGCTCTTCCGCATCCTCTTCAAGAAGCTCACAAAGGACGTGAAAGGATACCTCCAAAAGTGCGTCGACGCGGGCCGCGATTTCCAGCTCTCGCTCGCGATCAAGTCTAAGACCATCTCGAACGGCCTGCGCTACTCGCTCGCGACGGGCAATTGGGGCATGCAAAAGACGGCGTCGAAAGCCGGCGTGTCGCAGGTGCTCAACCGACTCACGTACGCGTCGTCGTTGAGTCACTTGCGCCGGCTCAACACGCCGCTCGGGCGCGAAGGCAAGCAGGCCAAGCCGCGCCAGCTCCACAACACGCATTGGGGCATGATTTGCCCGGCCGAGACGCCGGAGGGCCAAGCCGTCGGTCTTGTCAAGAACCTCGCGCTCATGGCGTACATCTCGGTCGGGTCGCCCCAGGCGCCGATTCTCGAGTTTCTCGAAGAGTGGGCGACCGAGAACCTCGAGGAGATCAAGCCGCAGATCATTCCGACAGCGACCAAGATTTTCGTCAACGGCAACTGGGTCGGTGTCCATCGCGAGCCAAACGAGCTCGTCAAGACGCTGCGGTCGCTGCGTCGCTGCGTCG
>OQ270764 Saprolegnia parasitica SAP207B RPB2
CAACAAACGCCTCGATCTGGCCGGCCCGCTCCTTGGCGGGCTCTTCCGCATCCTCTTCAAGAAGCTCACAAAGGACGTGAAAGGATACCTCCAAAAGTGCGTCGACGCGGGCCGCGATTTCCAGCTCTCGCTCGCGATCAAGTCTAAGACCATCTCGAACGGCCTGCGCTACTCGCTCGCGACGGGCAATTGGGGCATGCAAAAGACGGCGTCGAAAGCCGGCGTGTCGCAGGTGCTCAACCGACTCACGTACGCGTCGTCGTTGAGTCACTTGCGCCGGCTCAACACGCCGCTCGGGCGCGAAGGCAAGCAGGCCAAGCCGCGCCAGCTCCACAACACGCATTGGGGCATGATTTGCCCGGCCGAGACGCCGGAGGGCCAAGCCGTCGGTCTTGTCAAGAACCTCGCGCTCATGGCGTACATCTCGGTCGGGTCGCCCCAGGCGCCGATTCTCGAGTTTCTCGAAGAGTGGGCGACCGAGAACCTCGAGGAGATCAAGCCGCAGATCATTCCGACAGCGACCAAGATTTTCGTCAACGGCAACTGGGTCGGTGTCCATCGCGAGCCAAACGAGCTCGTCAAGACGCTGCGGTCGCTGCGTCGCTGCGTCG
>OQ270768 Saprolegnia parasitica SAP206 RPB2
CAACAAACGCCTCGATCTGGCCGGCCCGCTCCTTGGCGGGCTCTTCCGCATCCTCTTCAAGAAGCTCACAAAGGACGTGAAAGGATACCTCCAAAAGTGCGTCGACGCGGGCCGCGATTTCCAGCTCTCGCTCGCGATCAAGTCTAAGACCATCTCGAACGGCCTGCGCTACTCGCTCGCGACGGGCAATTGGGGCATGCAAAAGACGGCGTCGAAAGCCGGCGTGTCGCAGGTGCTCAACCGACTCACGTACGCGTCGTCGTTGAGTCACTTGCGCCGGCTCAACACGCCGCTCGGGCGCGAAGGCAAGCAGGCCAAGCCGCGCCAGCTCCACAACACGCATTGGGGCATGATTTGCCCGGCCGAGACGCCGGAGGGCCAAGCCGTCGGTCTTGTCAAGAACCTCGCGCTCATGGCGTACATCTCGGTCGGGTCGCCCCAGGCGCCGATTCTCGAGTTTCTCGAAGAGTGGGCGACCGAGAACCTCGAGGAGATCAAGCCGCAGATCATTCCGACWGCGACCAAGATTTTCGTCAACGGCAACTGGGTCGGTGTCCATCGCGAGCCAAACGAGCTCGTCAAGACGCTGCGGTCGCTGCGTCGCTGCGTCG
>OQ270765 Saprolegnia parasitica SAP215B RPB2
CAACAAACGCCTCGATCTGGCCGGCCCGCTCCTTGGCGGGCTCTTCCGCATCCTCTTCAAGAAGCTCACAAAGGACGTGAAAGGATACCTCCAAAAGTGCGTCGACGCGGGCCGCGATTTCCAGCTCTCGCTCGCGATCAAGTCTAAGACCATCTCGAACGGCCTGCGCTACTCGCTCGCGACGGGCAATTGGGGCATGCAAAAGACGGCGTCGAAAGCCGGCGTGTCGCAGGTGCTCAACCGACTCACGTACGCGTCGTCGTTGAGTCACTTGCGCCGGCTCAACACGCCGCTCGGGCGCGAAGGCAAGCAGGCCAAGCCGCGCCAGCTCCACAACACGCATTGGGGCATGATTTGCCCGGCCGAGACGCCGGAGGGCCAAGCCGTCGGTCTTGTCAAGAACCTCGCGCTCATGGCGTACATCTCGGTCGGGTCGCCCCAGGCGCCGATTCTCGAGTTTCTCGAAGAGTGGGCGACCGAGAACCTCGAGGAGATCAAGCCGCAGATCATTCCGACAGCGACCAAGATTTTCGTCAACGGCAACTGGGTCGGTGTCCATCGCGAGCCAAACGAGCTCGTCAAGACGCTGCGGTCGCTGCGTCGCTGCGTCG
>OQ270770 Saprolegnia parasitica SAP235 RPB2
CAACAAACGCCTCGATCTGGCCGGGCCGCTCCTTGGCGGGCTCTTCCGCATCCTCTTCAAGAAGCTCACAAAGGACGTGAAAGGATACCTCCAAAAGTGCGTCGACGCGGGCCGCGATTTCCAGCTCTCGCTCGCGATCAAGTCTAAGACCATCTCGAACGGCCTGCGCTACTCGCTCGCGACGGGCAATTGGGGCATGCAAAAGACGGCGTCGAAAGCCGGCGTGTCGCAGGTGCTCAACCGACTCACGTACGCGTCGTCGTTGAGTCACTTGCGCCGGCTCAACACGCCRCTCGGGCGCGAAGGCAAGCAGGCCAAGCCGCGCCAGCTCCACAACACGCATTGGGGCATGATTTGCCCGGCCGAGACGCCGGAGGGCCAAGCCGTCGGTCTTGTCAAGAACCTCGCGCTCATGGCGTACATCTCGGTCGGGTCGCCCCAGGCGCCGATTCTCGAGTTTCTCGAAGAGTGGGCGACCGAGAACCTCGAGGAGATCAAGCCGCAGATCATTCCGACAGCGACCAAGATTTTCGTCAACGGCAACTGGGTCGGTGTCCATCGCGAGCCGAACGAGCTTGTGAAGACGCTGCGGTCGCTGCGTCGCTGCGTCG
>OQ270767 Saprolegnia parasitica SAP208B RPB2
CAACAAACGCCTCGATCTGGCCGGCCCGCTCCTTGGCGGGCTCTTCCGCATCCTCTTCAAGAAGCTCACAAAGGACGTGAAAGGATACCTCCAAAAGTGCGTCGACGCGGGCCGCGATTTCCAGCTCTCGCTCGCGATCAAGTCTAAGACCATCTCGAACGGCCTGCGCTACTCGCTCGCGACGGGCAATTGGGGCATGCAAAAGACGGCGTCGAAAGCCGGCGTGTCGCAGGTGCTCAACCGACTCACGTACGCGTCGTCGTTGAGTCACTTGCGCCGGCTCAACACGCCGCTCGGGCGCGAAGGCAAGCAGGCCAAGCCGCGCCAGCTCCACAACACGCATTGGGGCATGATTTGCCCGGCCGAGACGCCGGAGGGCCAAGCCGTCGGTCTTGTCAAGAACCTCGCGCTCATGGCGTACATCTCGGTCGGGTCGCCCCAGGCGCCGATTCTCGAGTTTCTCGAAGAGTGGGCGACCGAGAACCTCGAGGAGATCAAGCCGCAGATCATTCCGACAGCGACCAAGATTTTCGTCAACGGCAACTGGGTCGGTGTCCATCGCGAGCCAAACGAGCTCGTCAAGACGCTGCGGTCGCTGCGTCGCTGCGTCG
>OR020841 Saprolegnia ferax SAP211A RPB2
CAACAAACGCCTCGATCTGGCCGGCCCGCTCCTTGGCGGGCTCTTCCGCATCCTCTTCAAGAAGCTCACAAAGGACGTGAAAGGATACCTCCAAAAGTGCGTCGACGCGGGCCGCGATTTCCAGCTCTCGCTCGCGATCAAGTCTAAGACCATCTCGAACGGCCTGCGCTACTCGCTCGCGACGGGCAATTGGGGCATGCAAAAGACGGCGTCGAAAGCCGGCGTGTCGCAGGTGCTCAACCGACTCACGTACGCGTCGTCGTTGAGTCACTTGCGCCGGCTCAACACGCCGCTCGGGCGCGAAGGCAAGCAGGCCAAGCCGCGCCAGCTCCACAACACGCATTGGGGCATGATTTGCCCGGCCGAGACGCCGGAGGGCCAAGCCGTCGGTCTTGTCAAGAACCTCGCGCTCATGGCGTACATCTCGGTCGGGTCGCCCCAGGCGCCGATTCTCGAGTTTCTCGAAGAGTGGGCGACCGAGAACCTCGAGGAGATCAAGCCGCAGATCATTCCGACAGCGACCAAGATTTTCGTCAACGGCAACTGGGTCGGTGTCCATCGCGAGCCAAACGAGCTCGTCAAGACGCTGCGGTCGCTGCGTCGCTGCGTCG
>OQ270773 Saprolegnia parasitica SAP198 RPB2
CAACAAGCGCCTCGATCTGGCCGGGCCGCTCCTTGGCGGGCTCTTCCGCATCCTCTTCAAGAAGCTCACAAAGGACGTGAAAGGATACCTCCAAAAGTGCGTCGACGCGGGCCGCGATTTCCAGCTCTCGCTCGCGATCAAGTCCAAGACCATCTCGAACGGCCTGCGCTACTCGCTCGCGACGGGCAATTGGGGCATGCAAAAGACGGCGTCGAAAGCCGGCGTGTCGCAGGTGCTCAACCGACTCACGTACGCGTCGTCGTTGAGTCACTTGCGCCGGCTCAACACGCCGCTSGGGCGCGAAGGCAAGCAGGCCAAGCCGCGCCAGCTCCACAACACGCATTGGGGCATGATTTGCCCRGCCGAGACGCCGGAGGGCCAAGCCGTCGGTCTTGTCAAGAACCTCGCGCTCATGGCGTACATCTCGGTCGGGTCGCCCCAGGCGCCGATTCTCGAGTTTCTCGAAGAGTGGGCGACCGAGAACCTCGAGGAGATCAAGCCGCAGATCATTCCGACAGCGACCAAGATTTTYGTCAACGGCAACTGGGTCGGTGTCCATCGCGAGCCGAACGAGCTTGTGAAAACGCTGCGGTCGCTGCGTCGCTGCGTCG
>OQ270769 Saprolegnia parasitica SAP200B RPB2
CAACAAACGCCTCGATCTGGCCGGCCCGCTCCTTGGCGGGCTCTTCCGCATCCTCTTCAAGAAGCTCACAAAGGACGTGAAAGGATACCTCCAAAAGTGCGTCGACGCGGGCCGCGATTTCCAGCTCTCGCTCGCGATCAAGTCYAAGACCATCTCGAACGGCCTGCGCTACTCGCTCGCGACGGGCAATTGGGGCATGCAAAAGACGGCGTCGAAAGCCGGCGTGTCGCAGGTGCTCAACCGACTCACGTACGCGTCGTCGTTGAGTCACTTGCGCCGGCTCAACACGCCGCTCGGGCGCGAAGGCAAGCAGGCCAAGCCGCGCCAGCTCCACAACACGCATTGGGGCATGATTTGCCCGGCCGAGACGCCGGAGGGCCAAGCCGTCGGTCTTGTCAAGAACCTCGCGCTCATGGCGTACATCTCGGTCGGGTCGCCCCAGGCGCCGATTCTCGAGTTTCTCGAAGAGTGGGCGACCGAGAACCTCGAGGAGATCAAGCCGCAGATCATTCCGACAGCGACCAAGATTTTCGTCAACGGCAACTGGGTCGGTGTCCATCGCGAGCCGAACGAGCTYGTGAAAACGCTGCGGTCGCTGCGTCGCTGCGTCG
>OQ270766 Saprolegnia parasitica SAP214A RPB2
------------------------------------------------------------------------------GAAAGGATACCTCCAAAAGTGCGTCGACGCGGGCCGCGATTTCCAGCTCTCGCTCGCGATCAAGTCTAAGACCATCTCGAACGGCCTGCGCTACTCGCTCGCGACGGGCAATTGGGGCATGCAAAAGACGGCGTCGAAAGCCGGCGTGTCGCAGGTGCTCAACCGACTCACGTACGCGTCGTCGTTGAGTCACTTGCGCCGGCTCAACACGCCGCTCGGGCGCGAAGGCAAGCAGGCCAAGCCGCGCCAGCTCCACAACACGCATTGGGGCATGATTTGCCCGGCCGAGACGCCGGAGGGCCAAGCCGTCGGTCTTGTCAAGAACCTYGCGCTCATGGCGTACATCTCGGTCGGGTCGCCCCAGGCGCCGATTCTCGAGTTTCTCGAAGAGTGGGCGACCGAGAACCTCGAGGAGATCAAGCCGCAGATCATTCCGACAGCGACCAAGATTTTCGTCAACGGCAACTGGGTCGGTGTCCATCGCGAGCC--------------------------------------------
>OQ270771 Saprolegnia parasitica SAP199 RPB2
----------------------------------GGCGGGCTCTTCCGCATCCTCTTCAAGAAGCTCACAAAGGACGTGAAAGGATACCTCCAAAAGTGCGTCGACGCGGGCCGCGATTTCCAGCTCTCGCTCGCGATCAAGTCYAASACCATCTCGAACGGCCTGCGCTACTCGCTCGCGACGGGCAATTGGGGCATGCAAAAGACGGCGTCGAAAGCCGGCGTGTCGCAGGTGCTCAACCGACTCACGTACGCGTCGTCGTTGAGTCACTTGCGCCGGCTCAACACGCCGCTCGGGCGCGAAGGCAAGCAGGCCAAGCCGCGCCAGCTCCACAACACGCATTGGGGCATGATTTGCCCGGCCGAGACGCCGGAGGGCCAAGCCGTCGGTCTTGTCAAGAACCTCGCGCTCATGGCGTACATCTCGGTSGGGTCGCCCCAGGCGCCGATTCTCGAGTTTCTCGAAGAGTGGGCGACCGAGAACCTCGAGGAGATCAAGCCGCAGATCATTCCGACAGCGACCAAGATCTTYGTCAACGGCAACTGGGTCGGTGTCCATCGCGAGCCGAACGAGCTCGT--------------------------------
>OQ270774 Saprolegnia parasitica SAP191 RPB2
CAACAAGCGCCTCGATCTGGCCGGGCCGCTGCTCGGCGGGCTCTTCCGCATCCTCTTCAAGAAGCTCACGAAGGATGTGAAAGGGTACCTCCAAAAGTGCGTCGACGCGGGCCGTGATTTCCAGCTCTCGCTCGCGATCAAGTCCAAAACGATCTCGAACGGCCTGCGCTACTCGCTCGCGACTGGCAATTGGGGCATGCAAAAGACCGCGTCGAAAGCCGGCGTGTCGCAGGTGCTCAACCGACTCACGTACGCGTCGTCGTTGAGTCACTTGCGCCGCCTCAACACGCCGCTGGGGCGCGAAGGCAAGCAGGCCAAGCCGCGCCAGCTCCACAACACGCATTGGGGCATGATTTGCCCGGCCGAGACGCCGGAGGGCCAAGCCGTCGGCCTTGTCAAGAACCTCGCGCTCATGGCGTACATCTCGGTCGGGTCGCCCCAGGCGCCGATTCTCGAGTTTCTCGAAGAGTGGGCGACCGAGAACCTCGAGGAGATCAAGCCGCAGATCATTCCGACRGCGACCAAGATCTTTGTGAACGGCAACTGGGTCGGTGTCCATCGCGAGCCGAACGAGCTCGTGAAAACGCTGCGGTCGCTGCGTCGCTGCGTCG
>OQ270775 Saprolegnia parasitica SAP194 RPB2
CAACAAGCGCCTCGATCTGGCCGGGCCGCTGCTCGGCGGGCTCTTCCGCATCCTCTTCAAGAAGCTCACGAAGGATGTGAAAGGGTACCTCCAAAAGTGCGTCGACGCGGGCCGTGATTTCCAGCTCTCGCTCGCGATCAAGTCCAAAACGATCTCGAACGGCCTGCGCTACTCGCTCGCGACTGGCAATTGGGGCATGCAAAAGACCGCGTCGAAAGCCGGCGTGTCGCAGGTGCTCAACCGACTCACGTACGCGTCGTCGTTGAGTCACTTGCGCCGCCTCAACACGCCGCTGGGGCGCGAAGGCAAGCAGGCCAAGCCGCGCCAGCTCCACAACACGCATTGGGGCATGATTTGCCCGGCCGAGACGCCGGAGGGCCAAGCCGTCGGCCTTGTCAAGAACCTCGCGCTCATGGCGTACATCTCGGTCGGGTCGCCCCAGGCGCCGATTCTCGAGTTTCTCGAAGAGTGGGCGACCGAGAACCTCGAGGAGATCAAGCCGCAGATCATTCCGACGGCGACCAAGATCTTTGTGAACGGCAACTGGGTCGGTGTCCATCGCGAGCCGAACGAGCTCGTGAAAACGCTGCGGTCGCTGCGTCGCTGCGTCG
>MH048495 Saprolegnia parasitica isolate CBS 869.72
-------------------------------------------------------------------------------------------------------------------GATTTCCAGCTCTCGCTTGCGATCAAGTCCAAGACCATCTCGAACGGCCTGCGCTACTCGCTCGCGACGGGCAATTGGGGCATGCAAAAGACCGCGTCGAAAGCCGGCGTGTCGCAGGTGCTCAACCGACTCACGTACGCATCGTCCTTGAGTCACTTGCGCCGTCTCAACACGCCGCTCGGGCGCGAAGGCAAGCAGGCCAAGCCGCGCCAGCTCCACAACACGCATTGGGGCATGATTTGCCCGGCCGAGACGCCGGAGGGCCAAGCCGTCGGTCTTGTCAAGAACCTCGCGCTCATGGCGTACATCTCGGTCGGGTCGCCCCAGGCGCCGATTCTCGAGTTCCTCGAAGAGTGGGCGACCGAGAACCTCGAGGAGATCAAGCCGCAGATCATTCCGCAGGCGACCAAGATTTTCGTCAACGGCAACTGGGTCGGTGTCCATCGCGAGCCAAACGAGCTCGTCAAGACGCTGCGGTCGCTGCGTCGCTGCGTCG
>OQ270776 Saprolegnia parasitica SAP203T RPB2
CAACAAGCGCCTCGATCTCGCCGGGCCGCTCCTCGGCGGGCTCTTCCGCATCCTCTTCAAGAAGCTCACGAAAGACGTCAAGGGGTACCTCCAAAAGTGCGTGGACGCGGGCCGCGATTTCCAGCTCTCGCTCGCGATCAAGTCCAAGACCATCTCGAACGGCCTCCGGTACTCGCTCGCGACGGGCAACTGGGGCATGCAAAAGACCGCGTCCAAGGCTGGCGTGTCGCAGGTGCTCAACCGACTCACGTATGCGTCGTCTTTGAGTCACTTGCGTCGTCTCAACACGCCGCTCGGTCGCGAAGGCAAGCAGGCCAAGCCCCGTCAGCTCCACAAYACGCATTGGGGCATGATTTGCCCGGCCGAGACGCCGGAAGGCCAAGCCGTCGGCCTYGTCAAGAACCTGGCACTCATGGCGTACATCTCGGTCGGGTCGCCCCAGGCGCCGATCCTCGAGTTTCTCGAAGAGTGGGCGACCGAGAACCTCGAAGAGATCAAGCCGCAGATCATTCCGCAGGCGACCAAGATTTTCGTCAACGGCAACTGGGTCGGTGTCCATCGCGAGCCGAACGAGCTCGTCAAGACGCTGCGGTCGCTGCGTCGGTGCGTCG
>OR020838 Saprolegnia ferax SAP92 RPB2
CAACAAGCGCCTCGATCTCGCCGGGCCGCTCCTCGGCGGGCTCTTCCGCATCCTCTTCAAGAAGCTCACGAAAGACGTCAAGGGGTACCTCCAAAAGTGCGTGGACGCGGGCCGCGATTTCCAGCTCTCGCTCGCGATCAAGTCCAAGACCATCTCGAACGGCCTCCGGTACTCGCTCGCGACGGGCAACTGGGGCATGCAAAAGACCGCGTCCAAGGCTGGCGTGTCGCAGGTGCTCAACCGACTCACGTATGCGTCGTCTTTGAGTCACTTGCGTCGTCTCAACACGCCGCTCGGTCGCGAAGGCAAGCAGGCCAAGCCCCGTCAGCTCCACAATACGCATTGGGGCATGATTTGCCCGGCCGAGACGCCGGAAGGCCAAGCCGTCGGCCTCGTCAAGAACCTGGCACTCATGGCGTACATCTCGGTCGGGTCGCCCCAGGCGCCGATCCTCGAGTTTCTCGAAGAGTGGGCGACCGAGAACCTCGAAGAGATCAAGCCGCAGATCATTCCGCAGGCGACCAAGATTTTCGTCAACGGCAACTGGGTCGGTGTCCATCGCGAGCCGAACGAGCTCGTCAAGACGCTGCGGTCGCTGCGTCGGTGCGTCG
>OR020840 Saprolegnia ferax SAP160 RPB2
----------------------------CTCCTCGGCGGGCTCTTCCGCATCCTCTTCAAGAAGCTCACGAAAGACGTCAAGGGGTACCTCCAAAAGTGCGTGGACGCGGGCCGCGATTTCCAGCTCTCGCTCGCGATCAAGTCCAAGACCATCTCGAACGGCCTCCGGTACTCGCTCGCGACGGGCAACTGGGGCATGCAAAAGACCGCKTCCAAGGCTGGCGTGTCGCAGGTGCTCAACCGACTCACGTATGCGTCGTCTTTGAGTCACTTGCGTCGTCTCAACACGCCGCTCGGTCGCGAAGGCAAGCAGGCCAAGCCCCGTCAGCTCCACAAYACGCATTGGGGCATGATTTGCCCGGCCGAGACGCCGGAAGGCCAAGCCGTCGGCCTCGTCAAGAACCTGGCACTCATGGCGTACATCTCGGTCGGGTCGCCCCAGGCGCCGATCCTCGAGTTTCTCGAAGAGTGGGCGACCGAGAACCTCGAAGAGATCAAGCCGCAGATCATTCCGCAGGCGACCAAGATTTTCGTCAACGGCAACTGGGTCGGTGTCCATCGCGAGCCGAACGAGCTCGTCAAGACGCTGCGGTCGCTGCGTCGGTGCGTCG
>OR020839 Saprolegnia australis SAP113 RPB2
CAACAAGCGCCTCGATCTCGCCGGGCCGCTCCTCGGCGGGCTCTTCCGCATCCTCTTCAAGAAGCTCACGAAAGACGTCAAGGGGTACCTCCAAAAGTGCGTGGACGCGGGCCGCGATTTCCAGCTCTCGCTCGCGATCAAGTCCAAGACCATCTCGAACGGCCTCCGGTACTCGCTCGCGACGGGCAACTGGGGCATGCAAAAGACCGCGTCCAAGGCTGGCGTGTCGCAGGTGCTCAACCGACTCACGTATGCGTCGTCTTTGAGTCACTTGCGTCGTCTCAACACGCCGCTCGGTCGCGAAGGCAAGCAGGCCAAGCCCCGTCAGCTCCACAATACGCATTGGGGCATGATTTGCCCGGCCGAGACGCCGGAAGGCCAAGCCGTCGGCCTCGTCAAGAACCTGGCACTCATGGCGTACATCTCGGTCGGGTCGCCCCAGGCGCCGATCCTCGAGTTTCTCGAAGAGTGGGCGACCGAGAACCTCGAAGAGATCAAGCCGCAGATCATTCCGCAGGCGACCAAGATTTTCGTCAACGGCAACTGGGTCGGTGTCCATCGCGAGCCGAACGAGCTCGTCAAGACGCTGCGGTCGCTGCGTCGGTGCGTCG
>OR020837 Saprolegnia australis SAP87 RPB2
CAACAAGCGCCTCGATCTCGCCGGGCCGCTCCTCGGCGGGCTCTTCCGCATCCTCTTCAAGAAGCTCACGAAAGACGTCAAGGGGTACCTCCAAAAGTGCGTGGACGCGGGCCGCGATTTCCAGCTCTCGCTCGCGATCAAGTCCAAGACCATCTCGAACGGCCTCCGGTACTCGCTCGCGACGGGCAACTGGGGCATGCAAAAGACCGCGTCCAAGGCTGGCGTGTCGCAGGTGCTCAACCGACTCACGTATGCGTCGTCTTTGAGTCACTTGCGTCGTCTCAACACGCCGCTCGGTCGCGAAGGCAAGCAGGCCAAGCCCCGTCAGCTCCACAATACGCATTGGGGCATGATTTGCCCGGCCGAGACGCCGGAAGGCCAAGCCGTCGGCCTCGTCAAGAACCTGGCACTCATGGCGTACATCTCGGTCGGGTCGCCCCAGGCGCCGATCCTCGAGTTTCTCGAAGAGTGGGCGACCGAGAACCTCGAAGAGATCAAGCCGCAGATCATTCCGCAGGCGACCAAGATTTTCGTCAACGGCAACTGGGTCGGTGTCCATCGCGAGCCGAACGAGCTCGTCAAGACGCTGCGGTCGCTGCGTCGGTGCGTCG
>OR020842 Saprolegnia ferax SAP233 1 RPB2
CAACAAGCGCCTCGATCTCGCCGGGCCGCTCCTCGGCGGGCTCTTCCGCATCCTCTTCAAGAAGCTCACGAAAGACGTCAAGGGGTACCTCCAAAAGTGCGTGGACGCGGGCCGCGATTTCCAGCTCTCGCTCGCGATCAAGTCCAAGACCATCTCGAACGGCCTCCGGTACTCGCTCGCGACGGGCAACTGGGGCATGCAAAAGACCGCGTCCAAGGCTGGCGTGTCACAGGTGCTCAACCGACTCACGTATGCGTCGTCTTTGAGTCACTTGCGTCGTCTCAACACGCCGCTCGGTCGCGAAGGCAAGCAGGCCAAGCCCCGTCAGCTCCACAATACGCATTGGGGCATGATTTGCCCGGCCGAGACGCCGGAAGGCCAAGCCGTCGGCCTCGTCAAGAACCTGGCACTCATGGCGTACATCTCAGTCGGGTCGCCCCAGGCGCCGATCCTCGAGTTTCTCGAAGAGTGGGCGACCGAGAACCTCGAAGAGATCAAGCCGCAGATCATCCCGCAGGCGACCAAGATTTTCGTCAACGGCAACTGGGTCGGTGTACATCGCGAGCCGAACGAGCTCGTCAAGACGCTGCGGTCGCTGCGTCGGTGCGTCG
>OQ270777 Saprolegnia ferax SAP213B RPB2
CAACAAGCGTCTCGATCTGGCCGGGCCACTCCTTGGCGGGCTCTTCCGCATCCTCTTCAAGAAGCTTACAAAAGATGTCAAGGGGTACCTCCAAAAGTGCGTCGACGCGGGCCGCGACTTTCAGCTCTCGCTCGCGATCAAGTCCAAGACCATCTCGAACGGCCTCCGGTACTCGCTTGCGACGGGCAACTGGGGCATGCAAAAGACGGCCTCGAAAGCCGGCGTGTCGCAGGTGCTCAACCGCCTCACGTATGCGTCGTCATTGAGTCACTTGCGTCGTCTCAACACGCCGCTCGGTCGCGAAGGCAAGCAGGCCAAGCCGCGCCAGCTCCACAACACACATTGGGGCATGATTTGCCCGGCCGAGACGCCGGAAGGCCAAGCCGTCGGCCTGGTGAAGAACCTTGCGCTCATGGCGTACATCTCGGTCGGGTCGCCCCAGGCGCCGATTCTCGAGTTTCTCGAAGAGTGGGCGACCGAGAACCTCGAGGAGATCAAGCCGCAGATCATTCCGCAGGCAACCAAGATTTTCGTCAACGGCAACTGGGTCGGTGTTCATCGCGAGCCGAACGAGCTCGTCAAGACGCTGCGGTCGCTGCGTCGGTGCGTCG
>OR020843 Saprolegnia australis SAP234 RPB2
CAACAAGCGTCTCGATCTGGCCGGGCCACTCCTTGGCGGGCTCTTCCGCATCCTCTTCAAGAAGCTTACAAAAGATGTCAAGGGGTACCTCCAAAAGTGCGTCGACGCGGGCCGCGACTTTCAGCTCTCGCTCGCGATCAAGTCCAAGACCATCTCGAACGGCCTCCGGTACTCGCTTGCGACGGGCAACTGGGGCATGCAAAAGACGGCCTCGAAAGCCGGCGTGTCGCAGGTGCTCAACCGCCTCACGTATGCGTCGTCATTGAGTCACTTGCGTCGTCTCAACACGCCGCTCGGTCGCGAAGGCAAGCAGGCCAAGCCGCGCCAGCTCCACAACACACATTGGGGCATGATTTGCCCGGCCGAGACGCCGGAAGGCCAAGCCGTCGGCCTGGTGAAGAACCTTGCGCTCATGGCGTACATCTCAGTCGGGTCGCCCCAGGCGCCGATTCTCGAGTTTCTCGAAGAGTGGGCGACCGAGAACCTCGAGGAGATCAAGCCGCAGATCATTCCGCAGGCAACCAAGATTTTCGTCAACGGCAACTGGGTCGGTGTTCATCGCGAGCCGAACGAGCTCGTCAAGACGCTGCGGTCGCTGCGTCGGTGCGTCG
>OR020845 Saprolegnia velencensisSAP241 RPB2
CAACAAGCGTCTCGATCTGGCCGGGCCACTCCTTGGCGGGCTCTTCCGCATCCTCTTCAAGAAGCTCACGAAGGACGTCAAGGGGTATCTCCAGAAATGTGTCGACGCGGGCCGCGACTTTCAGCTCTCGCTCGCCATCAAGTCCAAGACCATCTCGAACGGCCTCCGGTACTCGCTGGCGACGGGCAACTGGGGCATGCAAAAGACGGCCTCGAAAGCCGGCGTGTCGCAGGTGCTCAACCGCCTCACGTATGCGTCGTCCTTGAGTCACTTGCGTCGTCTCAACACGCCGCTCGGTCGCGAAGGCAAGCAGGCCAAGCCGCGTCAGCTCCACAACACGCATTGGGGCATGATTTGCCCGGCCGAGACACCGGAAGGCCAAGCCGTCGGCCTTGTCAAGAACCTGGCGCTCATGGCGTACATCTCGGTCGGGTCGCCCCAAGCACCGATTCTCGAGTTTCTCGAAGAGTGGGCGACCGAGAACCTTGAGGAGATCAAGCCGCAGATCATCCCGCAGGCGACCAAGATCTTTGTCAACGGCAACTGGGTCGGTGTGCATCGCGAGCCAAACGAGCTCGTCAAGACGCTGCGGTCGCTGCGTCGCTGCGTCG
>OR020844 Saprolegnia velencensis SAP239 RPB2
CAACAAGCGTCTCGATCTGGCCGGGCCACTCCTTGGCGGGCTCTTCCGCATCCTCTTCAAGAAGCTCACGAAGGACGTCAAGGGGTATCTCCAGAAATGTGTCGACGCGGGCCGCGACTTTCAGCTCTCGCTCGCCATCAAGTCCAAGACCATCTCGAACGGCCTCCGGTACTCGCTGGCGACGGGCAACTGGGGCATGCAAAAGACGGCCTCGAAAGCCGGCGTGTCGCAGGTGCTCAACCGCCTCACGTATGCGTCGTCCTTGAGTCACTTGCGTCGTCTCAACACGCCGCTCGGTCGCGAAGGCAAGCAGGCCAAGCCGCGTCAGCTCCACAACACGCATTGGGGCATGATTTGCCCGGCCGAGACACCGGAAGGCCAAGCCGTCGGCCTTGTCAAGAACCTGGCGCTCATGGCGTACATCTCGGTCGGGTCGCCCCAAGCACCGATTCTCGAGTTTCTCGAAGAGTGGGCGACCGAGAACCTYGAGGAGATCAAGCCGCAGATCATCCCGCAGGCGACCAAGATCTTTGTCAACGGCAACTGGGTCGGTGTGCATCGCGAGCCAAACGAGCTCGTCAAGACGCTGCGGTCGCTGCGTCGCTGCGTCG
>XM008614352 Saprolegnia diclina VS20
CAACAAGCGUCUCGAUCUCGCCGGGCCGCUCCUCGGCGGGCUCUUUCGCAUCCUCUUCAAGAAGCUCACAAAGGACGUCAAGGGCUACCUCCAAAAGUGCGUCGACGCCGGCCGCGACUUUCAGCUCUCGCUCGCGAUCAAGUCCAAGACCAUCUCGAACGGCCUCCGCUACUCGCUCGCGACGGGCAACUGGGGCAUGCAGAAGACAGCCUCCAAGGCCGGCGUGUCGCAGGUGCUCAACCGCCUCACGUAUGCGUCGUCGUUGAGUCACUUGCGCCGUCUCAACACGCCGCUCGGGCGCGAAGGCAAGCAGGCCAAGCCGCGCCAGCUCCACAACACACAUUGGGGCAUGAUUUGCCCGGCCGAGACGCCGGAAGGCCAAGCCGUCGGCCUCGUCAAGAACCUCGCGCUCAUGGCGUACAUCUCGGUCGGGUCGCCCCAAGCGCCGAUCCUCGAGUUUCUCGAAGAGUGGGCGACCGAGAACUUGGAGGAGAUCAAGCCGCAGAUCAUUCCGCAGGCGACCAAGAUCUUUGUCAACGGCAACUGGGUCGGCGUCCAUCGUGAGCCGAACGAGCUCGUCAAGACGCUGCGGUCGCUGCGCCGCUGCGUCG
